# Supplementary material for: Decoding the role of chromatin context in the off-target effects of CRISPR gene editing with EGOLD
Source: Cell Discov. 2026 May 13;12:32. doi: 10.1038/s41421-026-00889-2 (PMC13172344; doi:10.1038/s41421-026-00889-2)
Supplement: Supplementary file 2 — Supplementary Tables S1-10 [file 41421_2026_889_MOESM2_ESM.xlsx]

## Sheet: Supplementary Table S1
Supplementary Table S1: Candidate protospacers of human by EGOLD.
Position	Site-sequence	All	Callable	Type	m1	m2	m3	m4	m>=5	p1	p2	p3	p4	p5	p6	p7	p8	p9	p10	p11	p12	p13	p14	p15	p16	p17	p18	p19	p20	p21	p22	p23
chr19:53710798-53710817	CTCCCAAAGTGCTGGGATTAGGG	697803	472506	5712	7627	337498	311917	35285	5399	1236	817	822	574	167	128	120	93	144	111	135	118	89	116	125	139	926	1442	1687	2025	4668	4474	3420
chr3:69414569-69414588	CTCCCAAAGTGCTGGGATTAGGG	697803	472506	5712	7627	337498	311917	35285	5399	1236	817	822	574	167	128	120	93	144	111	135	118	89	116	125	139	926	1442	1687	2025	4668	4474	3420
re-chr22:38187909-38187928	CTCCCAAAGTGCTGGGATTAGGG	697803	472506	5712	7627	337498	311917	35285	5399	1236	817	822	574	167	128	120	93	144	111	135	118	89	116	125	139	926	1442	1687	2025	4668	4474	3420
chr11:69605009-69605028	AACCCAGGCTGGAGTGCAGTGGG	637353	428223	10093	1621	97564	278132	229689	30341	8951	6441	3158	2217	1834	1103	240	209	204	158	166	223	162	199	191	202	212	615	1754	2232	2657	3917	8412
chr17:41696273-41696292	TTCCCAGGCTGGAGTGCAGTGGG	630569	422868	9519	2762	96545	309447	197875	23909	6101	7416	3158	2217	1840	1078	220	186	173	138	153	187	137	179	170	182	233	294	1568	2040	2504	3429	7985
re-chr7:138005832-138005851	TTCCCAGGCTGGAGTGCAGTGGG	630569	422868	9519	2762	96545	309447	197875	23909	6101	7416	3158	2217	1840	1078	220	186	173	138	153	187	137	179	170	182	233	294	1568	2040	2504	3429	7985
re-chr6:162634875-162634894	CTCCCAGCACTTTGGGAGGCCGG	622658	422438	6293	1665	137869	309708	154140	19266	5473	2244	1948	1505	1038	474	149	125	97	122	93	103	104	116	102	102	92	871	1150	1539	2326	3298	5133
chr3:167775913-167775932	TCTCCACTGCACTCCAGCCTGGG	629888	418636	9857	5778	154157	284642	162634	22591	8106	6115	8089	3555	2684	2232	1693	150	166	192	167	165	143	190	162	135	182	238	255	1064	1804	2281	3138
re-chr10:131420321-131420340	CCTCCACTGCACTCCAGCCTGGG	629879	418629	9852	8535	150930	284921	162950	22486	8071	6115	8089	3555	2683	2230	1694	149	166	193	167	166	143	190	161	134	180	236	258	1063	1798	2279	3137
re-chr3:186763992-186764011	CCTCCACTGCACTCCAGCCTGGG	629879	418629	9852	8535	150930	284921	162950	22486	8071	6115	8089	3555	2683	2230	1694	149	166	193	167	166	143	190	161	134	180	236	258	1063	1798	2279	3137
re-chr1:5722498-5722517	AGACCACTGCACTCCAGCCTGGG	640712	418534	10705	24563	141224	272973	167078	21884	7412	8949	6647	3550	2687	2227	1725	183	191	218	198	196	172	210	191	159	214	238	768	1370	2079	2472	3851
chr11:101764786-101764805	CTTCCACTGCACTCCAGCCTGGG	629699	418462	9748	3055	102272	287438	209299	27606	7984	6921	8089	3555	2683	2229	1681	144	164	184	164	162	138	181	156	130	160	204	242	1047	1775	2189	3114
re-chr5:50961951-50961970	CTTCCACTGCACTCCAGCCTGGG	629699	418462	9748	3055	102272	287438	209299	27606	7984	6921	8089	3555	2683	2229	1681	144	164	184	164	162	138	181	156	130	160	204	242	1047	1775	2189	3114
re-chr11:78034085-78034104	CATCCACTGCACTCCAGCCTGGG	629631	418407	9698	966	19808	254291	315216	39333	7932	7931	8089	3555	2683	2226	1678	142	158	184	161	160	139	177	154	128	160	182	233	1039	1765	2149	3102
chr6:148949352-148949371	TGTCCACTGCACTCCAGCCTGGG	629620	418389	9684	681	14328	257168	318061	39363	7949	8023	8089	3555	2683	2226	1678	142	159	179	161	159	136	176	152	128	164	175	227	1033	1762	2141	3097
chrY:12310351-12310370	CTCCCACTGCACTCCAGCCTGGG	629613	418371	9724	3153	102127	287139	210005	27162	7932	6926	7774	3555	2684	2227	1687	149	162	175	162	166	134	166	151	136	167	191	235	1041	1768	2181	3098
re-chr1:199409168-199409187	CTCCCACTGCACTCCAGCCTGGG	629613	418371	9724	3153	102127	287139	210005	27162	7932	6926	7774	3555	2684	2227	1687	149	162	175	162	166	134	166	151	136	167	191	235	1041	1768	2181	3098
re-chr11:69605015-69605034	CACCCACTGCACTCCAGCCTGGG	629579	418344	9697	1210	19443	253860	315863	39078	7889	7899	7774	3555	2686	2225	1688	145	162	172	160	167	134	163	151	134	174	176	228	1039	1775	2151	3094
chr8:3839606-3839625	TGCCCACTGCACTCCAGCCTGGG	629580	418342	9700	954	14117	256646	318538	39234	7930	7992	7774	3555	2688	2229	1689	147	162	173	161	166	135	165	149	136	170	175	228	1039	1773	2148	3087
chr9:131073623-131073642	TGCCCACTGCACTCCAGCCTGGG	629580	418342	9700	954	14117	256646	318538	39234	7930	7992	7774	3555	2688	2229	1689	147	162	173	161	166	135	165	149	136	170	175	228	1039	1773	2148	3087
re-chr1:226581619-226581638	TGCCCACTGCACTCCAGCCTGGG	629580	418342	9700	954	14117	256646	318538	39234	7930	7992	7774	3555	2688	2229	1689	147	162	173	161	166	135	165	149	136	170	175	228	1039	1773	2148	3087
re-chr4:72259353-72259372	TGCCCACTGCACTCCAGCCTGGG	629580	418342	9700	954	14117	256646	318538	39234	7930	7992	7774	3555	2688	2229	1689	147	162	173	161	166	135	165	149	136	170	175	228	1039	1773	2148	3087
re-chr8:39108336-39108355	TGCCCACTGCACTCCAGCCTGGG	629580	418342	9700	954	14117	256646	318538	39234	7930	7992	7774	3555	2688	2229	1689	147	162	173	161	166	135	165	149	136	170	175	228	1039	1773	2148	3087
re-chr8_KI270822v1_alt:14019-14038	TGCCCACTGCACTCCAGCCTGGG	629580	418342	9700	954	14117	256646	318538	39234	7930	7992	7774	3555	2688	2229	1689	147	162	173	161	166	135	165	149	136	170	175	228	1039	1773	2148	3087
re-chr22:32417913-32417932	TACCCACTGCACTCCAGCCTGGG	629548	418318	9674	1022	16887	257625	315016	38982	7937	7899	7774	3555	2683	2225	1685	145	159	171	161	165	134	163	150	134	163	170	224	1031	1755	2142	3082
chr17:20822377-20822396	TTCCCAGCACTTTGGGAGGCTGG	557012	385269	5931	2011	102563	246458	156964	49005	4961	2149	1817	1347	795	502	148	105	89	128	75	97	76	99	99	95	94	884	1154	1541	2952	2722	4781
chr11:118982575-118982594	TGCTCAGCCTCCCAAAGTGCTGG	537066	381457	7772	4015	106359	244780	146803	35021	6458	6657	3183	2129	2356	2694	1325	156	142	104	140	141	156	130	144	107	200	181	863	1197	1152	1605	2698
chr2:21185133-21185152	TGCTCAGCCTCCCAAAGTGCTGG	537066	381457	7772	4015	106359	244780	146803	35021	6458	6657	3183	2129	2356	2694	1325	156	142	104	140	141	156	130	144	107	200	181	863	1197	1152	1605	2698
re-chr19:10066972-10066991	CACTCAGCCTCCCAAAGTGCTGG	537134	381250	7785	2791	104102	245984	149484	34621	6273	6622	3183	2129	2355	2695	1337	156	140	103	140	143	159	130	144	108	196	186	863	1199	1156	1613	2714
re-chr10:37467056-37467075	ACAGCACTTTGGGAGGCTGAGGG	536487	381212	7445	2330	104333	245998	155243	28575	6337	2651	1609	1717	1351	924	239	117	142	131	158	144	127	96	140	157	221	1898	1692	1519	1980	2806	6191
re-chr20:5579645-5579664	CCAGCACTTTGGGAGGCCAATGG	538032	376275	6948	2116	96208	240319	162093	37268	1976	1474	813	780	181	133	133	80	100	96	113	102	104	73	106	113	1295	2207	2966	2238	5920	3497	5526
chr18:37021783-37021802	TACCCAGCACTTTGGGAGGCCGG	547617	375718	4955	49	2967	143296	312801	88501	4164	3909	1948	1505	1029	440	91	73	56	69	50	57	58	63	53	56	35	114	709	1087	1761	2303	4130
chrX:5354212-5354231	AGTTCAGCCTCCCAAAGTGCTGG	528419	375578	6722	2185	41847	155626	216946	111788	4651	5775	4939	2129	2356	2672	1299	124	110	74	102	111	121	98	110	81	152	114	228	794	801	1141	1980
re-chr1:22020732-22020751	AATTCAGCCTCCCAAAGTGCTGG	528426	375520	6733	2357	42333	155525	216581	111600	4660	5761	4939	2129	2355	2676	1299	124	109	74	103	111	119	96	110	81	157	127	236	798	800	1149	1983
chr16:19485176-19485195	TCATCAGCCTCCCAAAGTGCTGG	528004	375075	6576	3906	104884	241696	141807	35675	5423	3309	5579	2129	2355	2684	1296	110	104	70	103	103	109	89	99	73	133	135	158	753	766	1160	1833
chr2:46433360-46433379	TTGTCAGCCTCCCAAAGTGCTGG	527908	374967	6541	471	10875	121621	245881	149052	5399	5000	5488	2129	2355	2682	1289	111	100	72	95	96	109	84	106	73	129	113	160	751	775	1122	1824
chr3:81600467-81600486	GTATCAGCCTCCCAAAGTGCTGG	527848	374938	6494	3893	74772	202779	171047	75333	4484	5000	5579	2129	2355	2674	1286	109	99	70	97	99	105	87	99	71	126	106	139	737	756	1101	1806
chrY:25952031-25952050	GTATCAGCCTCCCAAAGTGCTGG	527848	374938	6494	3893	74772	202779	171047	75333	4484	5000	5579	2129	2355	2674	1286	109	99	70	97	99	105	87	99	71	126	106	139	737	756	1101	1806
re-chrY:23718024-23718043	GTATCAGCCTCCCAAAGTGCTGG	527848	374938	6494	3893	74772	202779	171047	75333	4484	5000	5579	2129	2355	2674	1286	109	99	70	97	99	105	87	99	71	126	106	139	737	756	1101	1806
re-chrX:53137474-53137493	TGATCAGCCTCCCAAAGTGCTGG	527840	374928	6483	289	5353	114158	251783	156222	5332	5553	5579	2129	2355	2679	1285	106	99	70	97	98	103	87	99	71	125	94	131	731	757	1092	1803
chr1:5018502-5018521	TTATCAGCCTCCCAAAGTGCTGG	527845	374672	6491	363	10868	121506	245866	149239	5344	5000	5579	2129	2355	2674	1286	109	98	70	97	99	105	87	99	71	124	102	139	736	757	1099	1807
chrX:131940184-131940203	ACTGCACTCCAGCCTGGGTGAGG	531555	361115	7711	4586	98598	199005	132693	96576	2295	1999	935	845	633	152	140	86	132	113	74	125	125	126	79	122	1408	2042	3652	3275	3329	6285	5813
re-chr2:28806238-28806257	AACTCAGCCTCCCGAGTAGCTGG	502469	360959	4233	8507	150089	300723	40812	2220	3069	3606	1455	700	680	537	439	125	115	92	117	111	278	289	104	120	125	108	477	607	636	893	1438
re-chr11:62717742-62717761	CACTCAGCCTCCCGAGTAGCTGG	502449	360943	4223	2280	119459	328154	50120	2395	3580	3606	1455	700	680	536	440	125	113	92	117	111	274	285	104	119	125	109	477	606	626	888	1434
re-chr13:108159703-108159722	TACTCAGCCTCCCGAGTAGCTGG	502446	360936	4216	2447	120816	326727	50112	2308	3596	3606	1455	700	680	536	439	125	113	92	117	111	272	282	103	118	124	108	475	607	621	889	1434
re-chr4:128651393-128651412	TACTCAGCCTCCCGAGTAGCTGG	502446	360936	4216	2447	120816	326727	50112	2308	3596	3606	1455	700	680	536	439	125	113	92	117	111	272	282	103	118	124	108	475	607	621	889	1434
re-chr19:17398399-17398418	AGCTCAGCCTCCCGAGTAGCTGG	502354	360855	4204	8265	149691	301108	40977	2229	3043	3640	1455	700	680	536	441	125	113	91	116	109	267	279	99	118	128	115	483	607	637	867	1422
chr12:89916268-89916287	CGCTCAGCCTCCCGAGTAGCTGG	502329	360832	4183	1918	119134	328715	50134	2412	3565	3640	1455	700	680	536	441	125	112	91	116	108	262	271	98	117	121	108	478	603	616	855	1411
re-chr12:7899785-7899804	CGCTCAGCCTCCCGAGTAGCTGG	502329	360832	4183	1918	119134	328715	50134	2412	3565	3640	1455	700	680	536	441	125	112	91	116	108	262	271	98	117	121	108	478	603	616	855	1411
chr10:42322914-42322933	GGTCACCCAGGCTGGAGTGCAGG	529567	359159	6927	1490	91598	195722	139431	101319	5998	3504	2230	2466	2732	1368	204	122	85	110	127	117	78	118	131	89	139	604	888	1139	1251	2667	5882
chr5:2375021-2375040	GAAGCACTTTGGGAGGCCGAGGG	508733	358244	5344	40	3355	150009	323190	32138	4713	4408	1414	1498	1101	715	139	73	87	75	89	77	78	60	79	88	90	261	1333	909	1285	1468	4581
re-chr4_GL383528v1_alt:169069-169088	CACCCAGGCTGGAGTGCAGTAGG	527837	356150	8385	4033	95109	196380	134105	98168	3620	4294	1950	1187	392	230	154	147	152	102	132	175	125	156	136	151	903	1019	2203	2702	5799	4146	6936
re-chr4_GL383528v1_alt:174226-174245	CACCCAGGCTGGAGTGCAGTAGG	527837	356150	8385	4033	95109	196380	134105	98168	3620	4294	1950	1187	392	230	154	147	152	102	132	175	125	156	136	151	903	1019	2203	2702	5799	4146	6936
re-chr18:44694250-44694269	ACTGCACTCCAGCCTGGGCAAGG	522238	354354	8029	4275	82332	202207	171803	61570	2416	2201	1180	936	694	146	140	93	136	112	85	128	127	123	94	127	1398	2045	3278	3436	3439	6566	6067
re-chr20:38425801-38425820	TTCCCAAAGTGCTGGGATTATGG	502217	350389	4750	3314	48312	354222	81663	14619	3446	933	961	667	265	117	102	68	107	85	102	109	57	88	90	109	168	960	1244	1528	2927	3693	2510
chr19:43618372-43618391	TGCCCAGGCTGGAGTGCAGTAGG	517823	349601	8576	3414	80934	199326	170071	64030	4258	3765	1950	1187	378	216	158	153	156	98	137	175	111	152	142	163	853	1235	2354	2787	5937	4240	7136
chrX:929047-929066	TGCCCAGGCTGGAGTGCAGTAGG	517823	349601	8576	3414	80934	199326	170071	64030	4258	3765	1950	1187	378	216	158	153	156	98	137	175	111	152	142	163	853	1235	2354	2787	5937	4240	7136
chrY:929047-929066	TGCCCAGGCTGGAGTGCAGTAGG	517823	349601	8576	3414	80934	199326	170071	64030	4258	3765	1950	1187	378	216	158	153	156	98	137	175	111	152	142	163	853	1235	2354	2787	5937	4240	7136
re-chr19:2836345-2836364	TCACACCTGTAATCCCAGCACGG	545182	348882	6024	1306	78811	228883	147311	88867	2828	2272	1927	1381	1470	161	90	61	111	88	85	64	64	99	97	85	354	799	1115	2036	2791	5261	5237
chr1:118083036-118083055	GTTCACCCAGGCTGGAGTGCAGG	514397	348251	6053	69	3547	102928	204299	203553	5220	4567	2230	2466	2727	1334	169	90	57	83	88	85	55	82	92	60	96	125	588	847	931	1991	5195
chr7:155078424-155078443	TATTCAGCCTCCCGAGTAGCTGG	477061	344042	3425	177	7154	138146	325817	5765	2898	2969	2467	700	680	536	415	87	84	65	86	85	204	203	71	84	92	73	131	403	436	620	857
re-chr11:63790778-63790797	ACGTCAGCCTCCCGAGTAGCTGG	475868	343158	3352	7675	146820	292222	27314	1780	2439	1596	2815	700	680	536	413	81	79	67	81	81	192	205	70	81	90	71	102	388	439	649	765
chr13:52197192-52197211	CTGTCAGCCTCCCGAGTAGCTGG	475804	343117	3324	489	8859	139181	321371	5884	2771	2518	2815	700	680	535	413	81	76	64	78	80	191	194	69	79	89	70	101	385	423	627	762
chr19:43715510-43715529	AGATCAGCCTCCCGAGTAGCTGG	475714	343032	3285	186	9981	159373	300596	5575	2395	2875	2837	700	680	535	409	84	76	63	80	81	175	183	67	80	84	65	93	380	418	597	752
re-chr10:92432816-92432835	TGATCAGCCTCCCGAGTAGCTGG	475714	343032	3285	178	3229	126888	339343	6072	2766	2875	2837	700	680	535	409	84	76	63	80	81	175	183	67	80	84	65	93	380	418	597	752
chr10:70363216-70363235	CTGCACTCCAGCCTGGGCAAAGG	502591	340807	7755	2863	66203	167546	193637	72270	2530	1267	1031	748	170	141	105	118	97	87	114	107	109	93	107	113	1683	2925	3139	2825	5741	5856	4987
chr13:34547492-34547511	CTGCACTCCAGCCTGGGCAAAGG	502591	340807	7755	2863	66203	167546	193637	72270	2530	1267	1031	748	170	141	105	118	97	87	114	107	109	93	107	113	1683	2925	3139	2825	5741	5856	4987
re-chrX:1317845-1317864	CTGCACTCCAGCCTGGGCAAAGG	502591	340807	7755	2863	66203	167546	193637	72270	2530	1267	1031	748	170	141	105	118	97	87	114	107	109	93	107	113	1683	2925	3139	2825	5741	5856	4987
re-chrY:1317845-1317864	CTGCACTCCAGCCTGGGCAAAGG	502591	340807	7755	2863	66203	167546	193637	72270	2530	1267	1031	748	170	141	105	118	97	87	114	107	109	93	107	113	1683	2925	3139	2825	5741	5856	4987
re-chr18:44694249-44694268	CTGCACTCCAGCCTGGGCAAGGG	502339	340600	7708	3023	65599	165908	178277	89496	2489	1258	1024	747	157	136	102	116	91	82	110	108	113	89	101	113	1676	2925	3138	2825	6247	5834	4937
re-chr4:139090842-139090861	TTCCCAGCACTTTGGGAGGCAGG	488852	340511	4700	459	11402	245001	178509	53472	3943	1461	1314	884	177	94	85	60	45	70	37	54	43	64	66	54	55	867	1155	1540	3520	2506	3691
chr12:51271659-51271678	CTCCCAGCACTTTGGGAGGCGGG	484739	339518	4424	215	7093	245407	178742	53278	3793	1357	1250	838	106	59	58	47	31	50	26	39	34	42	40	41	45	849	1147	1539	3492	2440	3468
re-chr1:161421430-161421449	CTCCCAGCACTTTGGGAGGCGGG	484739	339518	4424	215	7093	245407	178742	53278	3793	1357	1250	838	106	59	58	47	31	50	26	39	34	42	40	41	45	849	1147	1539	3492	2440	3468
re-chr8:68684850-68684869	TTGCACTCCAGCCTGGGTGACGG	496151	336879	6970	12428	105635	193888	135087	48970	4288	1295	1223	947	617	165	107	144	99	74	125	126	107	88	132	131	730	2631	2338	2070	3246	5340	4087
re-chr9:35702772-35702791	CCAGCACTTTGGGAGGCCAGCGG	468809	335305	5547	176	4799	101029	181143	181655	1522	1024	438	141	60	35	60	31	41	35	51	49	41	15	45	57	1285	2204	2962	3720	4731	2889	4263
re-chr20:5579644-5579663	CAGCACTTTGGGAGGCCAATGGG	460493	333494	5166	1488	63224	165423	157632	72699	1434	747	771	94	66	42	19	23	19	31	27	22	11	30	27	24	1587	2430	1868	4184	2465	4061	2887
chr2:189940406-189940425	TTGCACTCCAGCCTGGGCAACGG	493228	332282	7541	10520	103743	193978	146010	38867	4534	1664	1454	1114	696	217	144	149	106	90	121	130	114	98	116	134	730	2202	2552	2178	3553	5787	4697
chr12:56777766-56777785	CTTCCAGCACTTTGGGAGGCCGG	474760	330651	4423	88	6639	154240	251238	62553	3858	1991	2751	1505	1029	442	76	61	39	58	37	49	38	51	42	47	33	187	279	855	1518	2174	3662
re-chr3:135068901-135068920	GATCCAGCACTTTGGGAGGCCGG	471016	328257	4133	13	824	10739	160235	299204	3463	3197	2751	1505	1027	443	61	40	26	40	22	33	31	38	29	27	19	61	221	802	1431	1945	3438
re-chr19:6647509-6647528	ATGCCAGCCTCCCAAAGTGCTGG	455538	328070	5010	167	3712	44270	134542	272845	3551	3884	4282	3478	2356	2674	1285	40	32	12	27	31	24	24	29	14	44	34	43	91	408	720	1377
chr1:34661374-34661393	ATCCCAGCCTCCCAAAGTGCTGG	455741	328002	5163	2844	40161	128360	171762	112564	3645	3998	2528	3478	2355	2674	1292	51	40	13	38	39	33	27	35	18	60	49	111	121	436	758	1481
re-chr14:39152918-39152937	ATTACAGCCTCCCAAAGTGCTGG	454867	327400	4806	129	4980	46259	134450	269042	3371	3723	3676	4089	2355	2670	1285	19	15	9	18	15	22	13	13	9	28	13	26	45	395	696	1357
re-chr14:39152981-39153000	ATTACAGCCTCCCAAAGTGCTGG	454867	327400	4806	129	4980	46259	134450	269042	3371	3723	3676	4089	2355	2670	1285	19	15	9	18	15	22	13	13	9	28	13	26	45	395	696	1357
re-chr9:35702771-35702790	CAGCACTTTGGGAGGCCAGCGGG	446337	327360	4304	115	3205	66716	161418	214878	1017	420	164	15	9	9	6	5	5	6	10	8	2	7	13	9	1584	2426	3109	3619	2231	3254	2458
chr12:40068164-40068183	ATCCCAAAGTGCTGGGATTAGGG	469655	325511	3996	157	11272	353607	88534	16084	3439	817	822	574	85	49	47	29	70	39	56	53	30	55	60	59	62	915	1199	1481	3086	3209	2226
chr1:108186304-108186323	GCAGCACTTTGGGAGGCTGATGG	449213	323933	4603	99	3369	111083	189993	144668	4009	1164	771	751	81	73	63	23	28	29	38	33	39	20	38	45	97	1796	1671	1505	3748	2114	3710
re-chr8:42107152-42107171	ATCCCAGCACTTTGGGAGGATGG	460428	323551	4462	2375	104036	180042	138129	35819	1064	954	809	118	97	39	57	57	30	53	25	49	27	40	45	47	783	1245	1519	3207	3136	2627	3378
re-chr1:41289256-41289275	ATCCCAGCACTTTGGGAGGACGG	460418	323525	4442	2130	140941	240523	65662	11146	1041	938	802	114	89	34	52	54	31	51	23	45	30	39	40	48	782	1246	1520	3207	2700	2630	3374
re-chr17:15761115-15761134	ATCCCAGCACTTTGGGAGGAGGG	460334	323453	4397	589	9476	247781	162591	39887	1029	924	796	109	68	29	53	53	28	50	25	43	27	37	41	45	780	1245	1520	3207	3553	2603	3325
re-chr17:20576168-20576187	ATCCCAGCACTTTGGGAGGAGGG	460334	323453	4397	589	9476	247781	162591	39887	1029	924	796	109	68	29	53	53	28	50	25	43	27	37	41	45	780	1245	1520	3207	3553	2603	3325
re-chr6_GL000252v2_alt:3512171-3512190	CAGCACTTTGGGAGGCCCGAGGG	440975	323320	3825	73	935	14353	168422	257189	818	92	21	15	6	6	2	6	6	5	3	2	3	3	2	15	1586	3231	2839	2794	1994	2837	2248
chr14:24355067-24355086	CTCCCAAAGTGCTGGGATTGCGG	458120	320902	4442	8403	312639	110059	21775	5193	1024	593	603	132	103	47	46	29	67	44	57	53	24	61	64	54	927	1443	1687	3015	2808	3529	2639
chr22:30994054-30994073	CTCCCAAAGTGCTGGGATTGTGG	457697	320539	4366	2249	38186	324329	79337	13560	969	581	587	111	72	46	42	23	62	41	51	51	22	58	59	53	923	1443	1688	3015	3180	3444	2624
re-chr21:36353484-36353503	CTCCCAAAGTGCTGGGATTGTGG	457697	320539	4366	2249	38186	324329	79337	13560	969	581	587	111	72	46	42	23	62	41	51	51	22	58	59	53	923	1443	1688	3015	3180	3444	2624
chr4:138976330-138976349	CTCCCAAAGTGCTGGGATTGAGG	457608	320459	4307	667	13431	344332	85108	14058	926	570	575	101	52	44	36	25	58	39	46	45	20	53	55	49	921	1442	1688	3014	3263	3393	2620
chrX:1771101-1771120	CTCCCAAAGTGCTGGGATTGAGG	457608	320459	4307	667	13431	344332	85108	14058	926	570	575	101	52	44	36	25	58	39	46	45	20	53	55	49	921	1442	1688	3014	3263	3393	2620
chrY:1771101-1771120	CTCCCAAAGTGCTGGGATTGAGG	457608	320459	4307	667	13431	344332	85108	14058	926	570	575	101	52	44	36	25	58	39	46	45	20	53	55	49	921	1442	1688	3014	3263	3393	2620
re-chr1:51351991-51352010	CACCCAAAGTGCTGGGATTATGG	459538	320042	3206	1686	34459	321880	87872	13622	1140	2675	961	667	248	72	55	25	46	32	46	47	25	43	44	45	44	63	659	947	2007	2376	1537
re-chr8:13699633-13699652	CTATCACTGCACTCCAGCCTGGG	473783	319092	8250	801	19519	180662	198446	74348	6768	5926	5565	5311	2685	2226	1678	76	101	127	99	115	69	107	94	70	90	131	192	301	1346	1812	2696
chr10:95834877-95834896	TGATCACTGCACTCCAGCCTGGG	473740	319050	8224	377	7994	99395	235830	130106	6773	6811	5565	5311	2683	2227	1677	75	100	123	100	110	71	107	96	69	89	117	189	297	1338	1792	2687
chr1:182594115-182594134	TGATCACTGCACTCCAGCCTGGG	473740	319050	8224	377	7994	99395	235830	130106	6773	6811	5565	5311	2683	2227	1677	75	100	123	100	110	71	107	96	69	89	117	189	297	1338	1792	2687
chr5:180459777-180459796	TGATCACTGCACTCCAGCCTGGG	473740	319050	8224	377	7994	99395	235830	130106	6773	6811	5565	5311	2683	2227	1677	75	100	123	100	110	71	107	96	69	89	117	189	297	1338	1792	2687
chr4:113340803-113340822	AAATCACTGCACTCCAGCCTGGG	473722	319032	8209	1766	33697	142211	203124	92905	5690	6745	5565	5311	2684	2227	1675	75	97	123	98	109	69	109	89	69	89	116	191	296	1338	1780	2687
chr5:25041255-25041274	AAATCACTGCACTCCAGCCTGGG	473722	319032	8209	1766	33697	142211	203124	92905	5690	6745	5565	5311	2684	2227	1675	75	97	123	98	109	69	109	89	69	89	116	191	296	1338	1780	2687
re-chr19:15722895-15722914	AAATCACTGCACTCCAGCCTGGG	473722	319032	8209	1766	33697	142211	203124	92905	5690	6745	5565	5311	2684	2227	1675	75	97	123	98	109	69	109	89	69	89	116	191	296	1338	1780	2687
chr19:13665083-13665102	CCCTCACTGCACTCCAGCCTGGG	473084	318474	7950	471	15781	164106	200558	92161	6467	5030	6497	5311	2683	2229	1660	62	79	98	78	92	61	91	77	58	81	108	105	269	1319	1760	2461
re-chr5:137902568-137902587	AGCTCACTGCACTCCAGCCTGGG	473077	318467	7949	328	7294	96486	238983	129967	5528	6549	6497	5311	2684	2225	1657	62	79	100	76	91	61	97	74	59	86	106	107	268	1324	1759	2468
chr15:74216605-74216624	GGCTCACTGCACTCCAGCCTGGG	473076	318466	7945	291	11729	177659	199547	83835	5295	6549	6497	5311	2684	2225	1657	62	79	99	76	91	62	97	75	60	84	106	107	270	1322	1754	2460
chr17:2534228-2534247	GGCTCACTGCACTCCAGCCTGGG	473076	318466	7945	291	11729	177659	199547	83835	5295	6549	6497	5311	2684	2225	1657	62	79	99	76	91	62	97	75	60	84	106	107	270	1322	1754	2460
chrX:16705170-16705189	GGCTCACTGCACTCCAGCCTGGG	473076	318466	7945	291	11729	177659	199547	83835	5295	6549	6497	5311	2684	2225	1657	62	79	99	76	91	62	97	75	60	84	106	107	270	1322	1754	2460
re-chr21:25880068-25880087	GGCTCACTGCACTCCAGCCTGGG	473076	318466	7945	291	11729	177659	199547	83835	5295	6549	6497	5311	2684	2225	1657	62	79	99	76	91	62	97	75	60	84	106	107	270	1322	1754	2460
re-chr4:151143668-151143687	TCTTCACTGCACTCCAGCCTGGG	473075	318462	7935	381	13091	166962	200076	92563	6513	5027	6796	5311	2683	2227	1663	64	81	96	80	91	58	91	74	58	75	104	101	256	1307	1750	2453
re-chr12:43881360-43881379	TATTCACTGCACTCCAGCCTGGG	473048	318441	7920	92	2196	28768	266112	175878	6500	6457	6796	5311	2683	2225	1662	63	79	96	79	89	58	92	75	59	76	94	96	253	1301	1739	2445
chrX:3504362-3504381	AGTTCACTGCACTCCAGCCTGGG	473045	318438	7917	320	7274	96456	238956	130035	5512	6548	6796	5311	2683	2226	1662	64	79	95	78	89	58	92	73	58	75	94	96	254	1303	1736	2443
re-chr4:160617089-160617108	AGTTCACTGCACTCCAGCCTGGG	473045	318438	7917	320	7274	96456	238956	130035	5512	6548	6796	5311	2683	2226	1662	64	79	95	78	89	58	92	73	58	75	94	96	254	1303	1736	2443
re-chr4:160729324-160729343	AGTTCACTGCACTCCAGCCTGGG	473045	318438	7917	320	7274	96456	238956	130035	5512	6548	6796	5311	2683	2226	1662	64	79	95	78	89	58	92	73	58	75	94	96	254	1303	1736	2443
chr11:121493234-121493253	CTTCCAAAGTGCTGGGATTATGG	456483	318355	3072	2908	44545	330289	68599	10065	1071	874	1731	667	258	98	75	38	70	49	75	72	32	61	69	61	125	185	213	732	1930	2347	1381
chr16:10977772-10977791	CTTCCAAAGTGCTGGGATTATGG	456483	318355	3072	2908	44545	330289	68599	10065	1071	874	1731	667	258	98	75	38	70	49	75	72	32	61	69	61	125	185	213	732	1930	2347	1381
chr6:87828012-87828031	CTTCCAAAGTGCTGGGATTATGG	456483	318355	3072	2908	44545	330289	68599	10065	1071	874	1731	667	258	98	75	38	70	49	75	72	32	61	69	61	125	185	213	732	1930	2347	1381
chr9:91159105-91159124	CAGCACTTTGGGAGGCCTGGTGG	441045	318169	3892	143	965	9528	169255	261153	835	97	44	29	9	13	5	7	5	8	6	7	2	6	10	13	1585	3176	2831	2040	3298	2921	2243
chr2:33295273-33295292	ACAGCACTTTGGGAGGCCCAAGG	442036	317572	3702	64	909	19737	244432	176893	3258	874	137	146	37	26	25	9	10	13	12	13	11	7	13	17	116	1448	2911	1549	2696	1852	2842
chr2:229908788-229908807	CAGCACTTTGGGAGGCTATGCGG	429817	317505	3528	35	684	8117	137800	283180	543	83	21	11	5	9	4	2	3	4	5	1	2	4	5	5	2047	2392	3064	1883	2985	2644	2072
chr8:99892270-99892289	CTCCCAAAGTGCTGGGATTCCGG	453476	317293	4125	4594	311604	110364	21589	5299	957	560	571	68	58	28	30	20	37	20	37	33	14	41	34	24	923	1440	1687	3083	2639	3253	2454
chr12:33058816-33058835	CTCCCAAAGTGCTGGGATTCGGG	453342	317186	4052	294	10310	341739	86350	14644	897	551	564	59	30	26	24	20	31	17	33	29	12	32	31	21	920	1440	1687	3083	3424	3179	2442
chr1:39460915-39460934	ATTCCAGCACTTTGGGAGGCAGG	451808	317075	3620	824	19500	252440	152678	26351	1189	1292	1987	884	193	100	87	64	45	74	36	49	45	52	49	53	135	230	327	914	2906	1880	2855
chr1:39460918-39460937	CCAGCACTTTGGGAGGCAGGTGG	439033	315339	4238	322	1075	14560	240442	182533	1100	240	120	61	30	29	24	10	22	10	21	15	15	7	14	25	1288	3178	2243	2931	3575	2243	3082
chr13:76545011-76545030	CCAGCACTTTGGGAGGCAGGAGG	439068	315310	4259	347	1843	21997	239022	175795	1112	251	122	65	44	38	37	10	25	9	22	15	15	5	12	25	1289	3178	2241	2931	3188	2246	3093
chr6:147907254-147907273	CCAGCACTTTGGGAGGCATAAGG	438477	314942	3985	48	1532	29674	326221	81001	1051	194	15	16	12	4	4	2	4	2	2	5	4	2	4	6	1285	3183	3407	1967	3010	2163	2993
chr1:237109676-237109695	CTGACACTGCACTCCAGCCTGGG	467059	313879	7717	3329	94656	157135	143331	68579	6311	5400	4507	5583	2684	2229	1679	56	62	81	62	69	41	95	70	29	80	122	130	137	1278	1765	2529
re-chr9:77564351-77564370	CTGACACTGCACTCCAGCCTGGG	467059	313879	7717	3329	94656	157135	143331	68579	6311	5400	4507	5583	2684	2229	1679	56	62	81	62	69	41	95	70	29	80	122	130	137	1278	1765	2529
re-chr1:202027245-202027264	GAGACACTGCACTCCAGCCTGGG	466958	313792	7646	5072	114869	189323	118834	38810	5073	6251	4507	5583	2683	2229	1674	54	63	72	60	67	39	87	66	28	77	92	116	133	1266	1709	2514
re-chr15:28672512-28672531	CGCCACTGCACTCCAGCCTGAGG	465889	313777	9172	4864	96823	266878	79117	18087	4668	3549	2181	1378	478	501	167	180	196	166	185	153	191	162	123	186	617	1363	1916	2612	5912	4452	7347
re-chr15_KI270905v1_alt:948302-948321	CGCCACTGCACTCCAGCCTGAGG	465889	313777	9172	4864	96823	266878	79117	18087	4668	3549	2181	1378	478	501	167	180	196	166	185	153	191	162	123	186	617	1363	1916	2612	5912	4452	7347
re-chrX:553862-553881	CGCCACTGCACTCCAGCCTGAGG	465889	313777	9172	4864	96823	266878	79117	18087	4668	3549	2181	1378	478	501	167	180	196	166	185	153	191	162	123	186	617	1363	1916	2612	5912	4452	7347
re-chrY:553862-553881	CGCCACTGCACTCCAGCCTGAGG	465889	313777	9172	4864	96823	266878	79117	18087	4668	3549	2181	1378	478	501	167	180	196	166	185	153	191	162	123	186	617	1363	1916	2612	5912	4452	7347
re-chr16:3347505-3347524	GGGACACTGCACTCCAGCCTGGG	466942	313774	7629	3101	114676	190966	119325	38843	5065	6300	4507	5583	2683	2226	1675	53	61	72	59	66	38	88	66	28	75	82	114	127	1260	1695	2510
chr21:33486355-33486374	GAAACACTGCACTCCAGCCTGGG	466808	313667	7545	1032	58971	181717	161656	63415	5005	6196	5310	5583	2683	2227	1659	55	57	73	55	59	38	82	60	29	76	70	78	110	1247	1670	2437
chr21_GL383581v2_alt:90484-90503	GAAACACTGCACTCCAGCCTGGG	466808	313667	7545	1032	58971	181717	161656	63415	5005	6196	5310	5583	2683	2227	1659	55	57	73	55	59	38	82	60	29	76	70	78	110	1247	1670	2437
re-chr3:167033775-167033794	ACCACACTGCACTCCAGCCTGGG	466791	313657	7555	1470	49651	179929	166360	69329	5262	4801	6056	5583	2683	2230	1663	52	56	75	60	61	38	81	54	27	79	75	85	113	1253	1696	2427
chr4:151197160-151197179	CACACACTGCACTCCAGCCTGGG	466783	313650	7548	462	1968	23345	259402	181543	6118	6165	6056	5583	2684	2232	1658	50	56	78	60	61	38	77	53	27	77	78	87	116	1260	1690	2427
chrY:22204417-22204436	TCAGCACTGCACTCCAGCCTGGG	466782	313638	7671	2747	76277	143976	159082	84679	6327	4803	5355	5730	2683	2227	1669	56	83	83	61	80	46	88	61	35	82	82	103	124	1250	1738	2459
re-chrY:22381981-22382000	TCAGCACTGCACTCCAGCCTGGG	466782	313638	7671	2747	76277	143976	159082	84679	6327	4803	5355	5730	2683	2227	1669	56	83	83	61	80	46	88	61	35	82	82	103	124	1250	1738	2459
chrX:112026868-112026887	TTGGCACTGCACTCCAGCCTGGG	466789	313637	7685	2728	91747	160719	142934	68649	6345	5437	4597	5730	2683	2233	1674	58	81	79	59	84	48	87	63	36	71	91	103	126	1249	1726	2476
chr21:43833890-43833909	CTGGCACTGCACTCCAGCCTGGG	466788	313636	7684	3059	94425	157300	143260	68718	6271	5437	4597	5730	2683	2233	1674	58	80	79	60	84	48	87	62	36	71	91	103	126	1248	1724	2475
re-chr10:99971899-99971918	CTGGCACTGCACTCCAGCCTGGG	466788	313636	7684	3059	94425	157300	143260	68718	6271	5437	4597	5730	2683	2233	1674	58	80	79	60	84	48	87	62	36	71	91	103	126	1248	1724	2475
re-chr6:121743144-121743163	TACACACTGCACTCCAGCCTGGG	466767	313634	7534	215	2185	20378	262748	181232	6191	6165	6056	5583	2683	2228	1658	50	56	76	59	60	38	76	53	27	73	76	82	113	1247	1685	2423
re-chr7:101387596-101387615	TTCACACTGCACTCCAGCCTGGG	466760	313626	7527	207	4753	106797	232938	122063	6187	5397	6056	5583	2684	2225	1659	51	56	74	59	59	37	77	54	27	71	70	80	108	1243	1681	2421
re-chr14:34507559-34507578	GCTGCACTGCACTCCAGCCTGGG	466724	313596	7616	2757	103951	182750	129701	47523	5130	4829	6290	5730	2685	2225	1665	51	84	78	65	76	41	79	61	30	71	76	87	114	1247	1711	2430
chr7:144023433-144023452	ATTGCACTGCACTCCAGCCTGGG	466710	313581	7594	1002	35725	140060	199165	90705	5236	5447	6290	5730	2683	2228	1664	49	82	75	62	76	42	79	59	29	82	74	85	118	1253	1691	2427
re-chr17:28650859-28650878	GAGGCACTGCACTCCAGCCTGGG	466708	313575	7630	4826	114439	189532	118931	38915	5095	6255	4597	5730	2683	2226	1669	57	80	74	57	82	45	87	61	35	69	67	93	122	1235	1686	2465
chr3:94905014-94905033	GTTACACTGCACTCCAGCCTGGG	466687	313556	7459	938	63676	187836	156148	58083	4966	5338	6430	5583	2683	2225	1653	48	52	64	52	53	34	73	54	26	72	68	61	99	1237	1670	2369
re-chr12:130865613-130865632	CATACACTGCACTCCAGCCTGGG	466683	313554	7456	186	1725	23906	259582	181275	6066	6111	6430	5583	2683	2226	1655	47	52	65	52	51	34	73	54	26	68	65	59	96	1232	1669	2368
chr21:42163939-42163958	GATACACTGCACTCCAGCCTGGG	466682	313553	7455	188	8555	172963	199230	85745	4969	6111	6430	5583	2683	2226	1654	47	52	65	52	51	34	73	54	26	68	65	59	96	1231	1669	2368
re-chr14:96674800-96674819	GGTGCACTGCACTCCAGCCTGGG	466679	313550	7592	267	6674	172726	200421	86562	5116	6199	6290	5730	2684	2231	1662	49	79	75	62	74	41	76	57	30	76	72	90	113	1239	1693	2424
re-chr2:42844364-42844383	AGAGCACTGCACTCCAGCCTGGG	466684	313547	7596	654	29044	135134	204967	96878	5251	6242	5355	5730	2683	2226	1662	49	79	76	57	77	43	81	56	30	78	64	90	114	1238	1675	2439
re-chr17:81794903-81794922	AGTGCACTGCACTCCAGCCTGGG	466674	313547	7588	540	4876	89161	238202	133878	5250	6199	6290	5730	2684	2230	1663	49	80	75	62	74	41	77	57	30	71	69	86	110	1237	1691	2421
re-chr22:44483768-44483787	AATGCACTGCACTCCAGCCTGGG	466670	313545	7585	456	4838	92066	237076	132228	5250	6206	6290	5730	2684	2226	1661	49	79	75	63	75	43	80	58	30	73	69	86	111	1240	1692	2424
chr9:108261272-108261291	CAAGCACTGCACTCCAGCCTGGG	466684	313541	7593	209	4813	98482	231108	132065	6177	6243	5355	5730	2683	2226	1662	49	78	77	57	76	43	82	56	30	77	61	88	113	1234	1674	2437
chr13:87955785-87955804	AAAGCACTGCACTCCAGCCTGGG	466682	313541	7592	618	29173	137643	203978	95265	5250	6243	5355	5730	2683	2226	1662	49	78	76	57	76	43	82	56	30	77	60	88	113	1233	1672	2436
re-chr9:112546520-112546539	AAAGCACTGCACTCCAGCCTGGG	466682	313541	7592	618	29173	137643	203978	95265	5250	6243	5355	5730	2683	2226	1662	49	78	76	57	76	43	82	56	30	77	60	88	113	1233	1672	2436
re-chr1:76609074-76609093	TTCTCAAGTGCTGGGATTACAGG	434408	311545	2845	717	22698	316887	81058	13037	1542	2104	1401	2075	2159	955	607	19	14	14	21	9	19	17	19	10	13	13	13	40	75	581	831
re-chr17:40258991-40259010	GTTTCAAGTGCTGGGATTACAGG	434267	311442	2818	9	217	3726	39560	390754	2485	2101	2169	2075	2152	955	604	16	12	11	14	5	14	16	15	6	9	13	9	36	63	572	817
re-chr16:24911228-24911247	TGTTCAAGTGCTGGGATTACAGG	434261	311439	2814	12	1079	27130	329071	76968	1528	2444	2169	2075	2152	955	604	15	12	11	14	5	14	16	15	6	8	11	7	33	60	568	817
chrX:154983604-154983623	AGCTCAAGTGCTGGGATTACAGG	434284	311430	2829	19	503	16860	328067	88832	2435	2452	1401	2075	2152	955	606	17	13	11	15	5	15	16	17	6	12	16	12	38	64	572	827
re-chr14:94753910-94753929	CATCCAAGTGCTGGGATTACAGG	437531	310722	3095	86	2294	23023	327775	84351	2156	2685	2355	1375	2153	957	608	37	23	27	35	25	33	30	25	23	21	28	32	118	88	605	866
chr1:46553778-46553797	GATTACAATCCCAGCACTTTGGG	432259	310504	3627	64	1900	38653	258465	133173	2553	2862	2717	1929	2522	2680	1031	19	8	16	18	23	8	24	22	14	25	13	20	32	64	146	701
chr20:23412733-23412752	GATTACAATCCCAGCACTTTGGG	432259	310504	3627	64	1900	38653	258465	133173	2553	2862	2717	1929	2522	2680	1031	19	8	16	18	23	8	24	22	14	25	13	20	32	64	146	701
re-chr2:156411576-156411595	GATTACAATCCCAGCACTTTGGG	432259	310504	3627	64	1900	38653	258465	133173	2553	2862	2717	1929	2522	2680	1031	19	8	16	18	23	8	24	22	14	25	13	20	32	64	146	701
re-chr2:28560012-28560031	GATTACAATCCCAGCACTTTGGG	432259	310504	3627	64	1900	38653	258465	133173	2553	2862	2717	1929	2522	2680	1031	19	8	16	18	23	8	24	22	14	25	13	20	32	64	146	701
chr7:13095704-13095723	TGGCCATTGCACTCCAGCCTGGG	467606	310491	7352	2187	56235	233253	151792	24068	6156	6110	3722	2513	2073	1910	2437	149	132	163	149	160	121	168	145	106	149	171	478	685	966	1066	1919
chr7:144447113-144447132	AGCCCATAATCCCAGCACTTTGG	445597	310402	4712	1605	31683	244070	134888	33328	3635	3020	2644	2349	3208	2765	1272	32	31	23	43	46	44	34	61	44	47	95	71	69	117	450	1052
re-chr3:50765023-50765042	AGCCCATAATCCCAGCACTTTGG	445597	310402	4712	1605	31683	244070	134888	33328	3635	3020	2644	2349	3208	2765	1272	32	31	23	43	46	44	34	61	44	47	95	71	69	117	450	1052
chr20:47019702-47019721	GGCCCATAATCCCAGCACTTTGG	445595	310401	4707	1432	29701	244702	135720	34012	3887	3020	2644	2349	3205	2766	1272	32	31	23	43	46	44	34	60	44	45	95	65	70	112	448	1047
chr16:14300560-14300579	GACCCATAATCCCAGCACTTTGG	445442	310292	4653	587	10250	111128	267352	56123	3858	3306	2644	2349	3199	2751	1272	32	27	23	43	45	42	29	56	48	31	78	60	70	93	409	1039
chr8:135387750-135387769	CTCCCATAATCCCAGCACTTTGG	445413	310263	4632	1471	25476	223829	158563	36040	3036	3758	2644	2349	3204	2751	1269	30	27	23	40	42	41	29	54	45	40	69	60	63	106	388	1034
re-chr1:42969398-42969417	TTCCCATAATCCCAGCACTTTGG	445386	310240	4629	755	15669	129647	245543	53760	3409	3758	2644	2349	3204	2748	1269	30	27	23	40	41	40	29	54	45	42	68	59	65	101	389	1036
chr20:38425794-38425813	TATCCATAATCCCAGCACTTTGG	445243	310124	4546	192	3441	37408	199198	205001	3376	3261	3461	2349	3199	2747	1265	29	24	19	35	36	34	24	46	42	32	54	39	58	84	372	971
re-chr15:74946005-74946024	GGTCCATAATCCCAGCACTTTGG	445237	310117	4539	111	2942	41120	255882	145181	3754	2991	3461	2349	3199	2748	1264	28	24	20	36	36	35	24	46	41	27	47	34	52	81	369	966
chr4:52703809-52703828	TGGCCATAATCCCAGCACTTTGG	445233	310116	4534	669	14398	117230	182394	130523	3356	2989	3756	2349	3201	2747	1263	28	24	20	34	35	34	24	45	40	32	51	36	53	94	370	960
re-chr16:10977779-10977798	TGGCCATAATCCCAGCACTTTGG	445233	310116	4534	669	14398	117230	182394	130523	3356	2989	3756	2349	3201	2747	1263	28	24	20	34	35	34	24	45	40	32	51	36	53	94	370	960
re-chr9:247798-247817	CTGCCATAATCCCAGCACTTTGG	445226	310109	4531	90	2224	29664	237301	175943	3000	3684	3756	2349	3197	2751	1263	28	23	20	35	35	34	24	46	38	30	48	35	55	81	373	961
chr15:97154613-97154632	TTTCCATAATCCCAGCACTTTGG	445227	310108	4530	64	1756	23049	144494	275862	3364	3695	3461	2349	3198	2743	1264	28	24	19	35	36	34	24	45	41	30	48	33	52	80	361	968
chr16:6249263-6249282	TGACCATAATCCCAGCACTTTGG	445222	310105	4520	687	14448	117251	182126	130695	3354	2985	3655	2349	3201	2747	1263	28	23	20	34	35	34	24	44	38	29	44	29	48	82	364	952
chr10:106697201-106697220	AGGCCATAATCCCAGCACTTTGG	445219	310102	4524	106	2552	36040	255965	150552	3473	2989	3756	2349	3197	2745	1263	28	23	20	34	35	34	24	45	39	30	47	33	53	84	367	957
chr6:111247509-111247528	AGGCCATAATCCCAGCACTTTGG	445219	310102	4524	106	2552	36040	255965	150552	3473	2989	3756	2349	3197	2745	1263	28	23	20	34	35	34	24	45	39	30	47	33	53	84	367	957
re-chr6:87828019-87828038	CCACCATAATCCCAGCACTTTGG	445221	310101	4520	68	1770	27089	239572	176720	2989	3607	3655	2349	3197	2748	1264	28	23	19	34	35	34	24	43	39	29	46	30	52	80	368	956
chr1:51351984-51352003	GAGCCATAATCCCAGCACTTTGG	445216	310097	4521	16	926	13083	121903	309285	3737	3254	3756	2349	3197	2745	1263	28	23	20	34	35	34	24	45	38	28	47	32	52	80	365	960
chrX:2899146-2899165	GAGCCATAATCCCAGCACTTTGG	445216	310097	4521	16	926	13083	121903	309285	3737	3254	3756	2349	3197	2745	1263	28	23	20	34	35	34	24	45	38	28	47	32	52	80	365	960
re-chrY:12390916-12390935	GAGCCATAATCCCAGCACTTTGG	445216	310097	4521	16	926	13083	121903	309285	3737	3254	3756	2349	3197	2745	1263	28	23	20	34	35	34	24	45	38	28	47	32	52	80	365	960
re-chr11:121493241-121493260	AAACCATAATCCCAGCACTTTGG	445207	310090	4512	76	1192	14119	123561	306258	3468	3250	3655	2349	3198	2744	1263	28	23	19	34	35	34	24	43	38	28	44	29	49	79	360	952
re-chr22:30994060-30994079	GGCCACAATCCCAGCACTTTGGG	431666	309974	3492	48	1813	31249	253578	144976	2489	2833	2127	2655	2521	2679	1032	21	6	5	10	9	2	8	6	3	12	6	11	15	55	146	702
chr21:36353478-36353497	AACCACAATCCCAGCACTTTGGG	431660	309967	3490	25	1088	13308	115882	301354	2434	2738	2127	2655	2521	2679	1032	21	5	5	10	9	2	7	6	3	12	7	10	14	56	143	702
re-chr3:138865215-138865234	GTGCACAATCCCAGCACTTTGGG	431645	309963	3483	11	226	3682	42139	385586	2483	2643	2920	2655	2521	2675	1031	20	6	5	10	9	2	6	5	3	11	7	12	15	55	141	698
re-chr19:34997174-34997193	TCTCACAATCCCAGCACTTTGGG	431650	309961	3482	23	399	5475	58869	366883	2796	2221	2603	2655	2521	2677	1031	20	5	5	9	9	2	6	5	3	10	7	8	14	52	141	693
chr4:106735777-106735796	ATTCACAATCCCAGCACTTTGGG	431642	309958	3479	15	286	2881	24998	403461	2426	2640	2603	2655	2521	2673	1031	20	5	5	9	9	2	6	5	3	13	5	10	15	53	137	694
chr16:24905161-24905180	AAACACAATCCCAGCACTTTGGG	431638	309949	3476	16	162	1719	15820	413920	2426	2734	2770	2655	2521	2673	1031	20	5	5	9	9	2	6	5	3	9	5	9	12	51	136	691
chr1:232315641-232315660	TGTAACAATCCCAGCACTTTGGG	431580	309896	3433	39	128	674	6384	424346	2740	2781	2563	2750	2521	2679	1032	5	5	3	3	3	2	5	2	1	7	3	4	7	53	139	697
chr9:100973223-100973242	AACAACAATCCCAGCACTTTGGG	431573	309889	3432	16	507	12383	115814	302850	2399	2680	2110	2750	2521	2674	1031	5	5	3	3	3	2	5	2	1	10	6	7	11	51	136	698
chr9_KI270823v1_alt:24426-24445	AACAACAATCCCAGCACTTTGGG	431573	309889	3432	16	507	12383	115814	302850	2399	2680	2110	2750	2521	2674	1031	5	5	3	3	3	2	5	2	1	10	6	7	11	51	136	698
re-chr12:65376379-65376398	AATGACAATCCCAGCACTTTGGG	431551	309875	3411	10	136	1518	19254	410631	2387	2668	2548	2846	2521	2674	1031	4	4	2	2	2	1	2	2	1	5	1	3	1	48	134	690
chr12:68150072-68150091	CCTTCAAATCCCAGCACTTTGGG	431207	309596	3404	26	1298	23171	342194	64517	2650	2206	2497	1924	2761	2710	1033	2	2	5	4	6	1	4	7	1	9	8	34	33	47	133	710
chr7:19425653-19425672	GTTTCAAATCCCAGCACTTTGGG	431193	309589	3395	10	852	24367	267659	138303	2428	2582	2497	1924	2761	2705	1033	2	2	5	3	6	1	3	7	3	7	4	31	32	46	126	705
chr12:69551089-69551108	CTTTCAAATCCCAGCACTTTGGG	431190	309588	3393	14	242	3198	42324	385411	2646	2582	2497	1924	2760	2705	1033	2	2	5	3	6	1	3	7	1	8	6	32	32	43	124	705
re-chr12:110968727-110968746	CTCTCAAATCCCAGCACTTTGGG	431188	309579	3387	26	815	26465	345403	58478	2635	2569	2088	1924	2760	2711	1031	2	3	6	5	6	1	2	7	1	5	6	17	22	35	118	692
chr6:117773023-117773042	ATACCAAATCCCAGCACTTTGGG	431177	309573	3374	17	144	856	11847	418312	2356	2549	2677	2600	2760	2705	1031	2	2	5	5	4	1	6	2	2	12	10	15	14	22	105	684
re-chr10:16343995-16344014	TGTCCAAATCCCAGCACTTTGGG	431183	309571	3379	11	77	780	4063	426251	2699	2729	2505	2600	2760	2705	1032	2	2	5	5	4	1	7	2	3	7	8	17	18	27	107	686
chr7:43597670-43597689	CAGCCAAATCCCAGCACTTTGGG	431174	309571	3371	16	64	726	2993	427374	2617	2630	2815	2600	2760	2705	1032	2	2	5	5	4	1	6	2	2	7	5	12	13	20	101	681
chr16:60834429-60834448	ACTACAAATCCCAGCACTTTGGG	431172	309567	3376	10	296	7044	101586	322235	2356	2193	2486	2684	2760	2705	1031	4	3	5	3	5	2	3	4	1	17	16	20	19	27	112	687
chr19:8584384-8584403	GGCACAAATCCCAGCACTTTGGG	431173	309566	3366	14	159	6825	265723	158451	2433	2726	2096	2684	2760	2704	1033	4	2	5	3	5	2	3	4	1	9	9	7	11	16	98	680
chr7:69353793-69353812	ATCACAAATCCCAGCACTTTGGG	431165	309558	3367	19	268	8650	102844	319383	2357	2544	2096	2684	2760	2705	1034	5	2	6	3	5	2	3	4	1	8	5	6	7	17	99	682
chr22:42755303-42755322	GTGGCAAATCCCAGCACTTTGGG	431159	309553	3358	17	127	928	18384	411701	2424	2544	2804	2771	2760	2707	1032	5	3	3	3	2	2	3	2	3	1	4	7	7	20	101	680
chr5:120520133-120520152	CACACAAATCCCAGCACTTTGGG	431158	309546	3362	22	126	1315	16633	413061	2606	2616	2096	2684	2760	2704	1033	4	2	5	3	5	2	3	4	1	7	5	7	6	16	94	679
chr14:76534772-76534791	CACTCATAATCCCAGCACTTTGG	443852	308902	4237	836	12120	94625	179472	156771	2791	3016	2505	3089	3203	2751	1263	4	2	8	13	10	7	3	15	12	14	34	23	14	93	373	956
chr21:43070666-43070685	GAATCATAATCCCAGCACTTTGG	443798	308852	4209	15	162	1803	19622	422194	3445	3011	3373	3089	3197	2742	1263	4	2	6	10	7	8	3	11	11	5	39	23	19	70	367	959
chr21:6462343-6462362	GAATCATAATCCCAGCACTTTGG	443798	308852	4209	15	162	1803	19622	422194	3445	3011	3373	3089	3197	2742	1263	4	2	6	10	7	8	3	11	11	5	39	23	19	70	367	959
chr12:26496680-26496699	TTCTCATAATCCCAGCACTTTGG	443793	308847	4205	59	1540	21534	140463	280194	3138	3411	2505	3089	3198	2742	1263	4	3	6	12	8	7	3	12	12	6	23	15	14	71	357	952
chr8:124837943-124837962	GTCTCATAATCCCAGCACTTTGG	443792	308846	4204	24	402	5767	60093	377505	3436	3411	2505	3089	3197	2742	1263	4	2	6	12	8	7	3	12	12	7	25	16	14	69	357	951
chr7:158953489-158953508	CTATCATAATCCCAGCACTTTGG	443791	308843	4202	12	247	3660	39796	400074	2785	3404	3373	3089	3198	2742	1263	4	2	6	10	7	8	3	11	11	11	30	18	16	68	361	951
chr16:20409010-20409029	ACATCATAATCCCAGCACTTTGG	443783	308837	4195	48	257	1430	8149	433895	3230	3342	3373	3089	3197	2743	1263	4	2	6	10	7	8	3	11	12	9	23	10	11	67	352	943
chr2:121697849-121697868	AGATCATAATCCCAGCACTTTGG	443781	308835	4193	11	252	4076	46790	392651	3232	2811	3373	3089	3197	2742	1263	4	2	6	10	7	8	3	11	11	6	23	10	11	64	350	943
re-chr14:60716127-60716146	TTCACATAATCCCAGCACTTTGG	443732	308794	4174	33	1010	17071	136705	288912	3120	3373	2503	3347	3197	2744	1264	6	3	5	9	4	10	2	8	6	5	14	9	13	72	356	948
chr15:99058348-99058367	GAAACATAATCCCAGCACTTTGG	443726	308788	4168	15	111	1465	14967	427166	3417	2991	3348	3347	3197	2743	1263	6	4	6	9	4	10	3	10	8	4	12	7	7	67	355	943
re-chr1:155547212-155547231	GAAACATAATCCCAGCACTTTGG	443726	308788	4168	15	111	1465	14967	427166	3417	2991	3348	3347	3197	2743	1263	6	4	6	9	4	10	3	10	8	4	12	7	7	67	355	943
chr6:111975403-111975422	ACAACATAATCCCAGCACTTTGG	443724	308786	4166	47	240	1163	6187	436086	3206	3317	3348	3347	3197	2743	1263	6	3	5	8	4	10	2	8	7	3	11	6	10	67	351	944
chr6:104725928-104725947	GTGACATAATCCCAGCACTTTGG	443723	308785	4165	13	122	979	5808	436800	3413	3371	3461	3347	3197	2742	1263	6	3	6	8	4	10	2	7	6	6	10	6	9	66	351	942
chr10:10024847-10024866	ATGACATAATCCCAGCACTTTGG	443722	308784	4164	39	318	1152	6387	435823	3203	3371	3461	3347	3197	2743	1263	6	3	6	8	4	10	2	7	6	4	10	4	7	67	352	941
chr12:26164411-26164430	ATGACATAATCCCAGCACTTTGG	443722	308784	4164	39	318	1152	6387	435823	3203	3371	3461	3347	3197	2743	1263	6	3	6	8	4	10	2	7	6	4	10	4	7	67	352	941
re-chr4:158733721-158733740	ATGACATAATCCCAGCACTTTGG	443722	308784	4164	39	318	1152	6387	435823	3203	3371	3461	3347	3197	2743	1263	6	3	6	8	4	10	2	7	6	4	10	4	7	67	352	941
re-chr20:49611964-49611983	GTGGCATAATCCCAGCACTTTGG	443722	308776	4161	29	154	872	5821	436844	3393	3358	3434	3519	3198	2745	1264	6	2	5	6	6	5	1	6	3	15	13	14	13	69	353	948
chr6:34975190-34975209	CAGGCATAATCCCAGCACTTTGG	443706	308769	4154	28	910	10823	100869	331073	2763	2981	3434	3519	3199	2742	1264	6	2	5	6	6	5	1	6	3	11	12	9	9	70	355	943
re-chr8:49225015-49225034	AATGCATAATCCCAGCACTTTGG	443702	308767	4154	12	220	2439	21319	419710	3189	2983	3152	3519	3198	2745	1263	6	2	5	6	6	6	1	6	4	4	7	5	9	69	359	947
chr19:53609721-53609740	TGGGCATAATCCCAGCACTTTGG	443703	308766	4153	34	845	15331	123573	303918	3097	2792	3434	3519	3198	2743	1264	6	2	5	6	6	5	1	6	3	11	10	8	6	68	353	942
re-chr1:46220702-46220721	TGGGCATAATCCCAGCACTTTGG	443703	308766	4153	34	845	15331	123573	303918	3097	2792	3434	3519	3198	2743	1264	6	2	5	6	6	5	1	6	3	11	10	8	6	68	353	942
re-chr12:127256372-127256391	ATGGCATAATCCCAGCACTTTGG	443700	308765	4152	47	304	1131	6324	435893	3185	3358	3434	3519	3197	2745	1264	6	2	5	6	6	5	1	6	3	7	8	6	9	68	354	943
re-chr16:5919605-5919624	TTTGCATAATCCCAGCACTTTGG	443698	308763	4150	9	168	2390	25185	415945	3101	3359	3152	3519	3197	2743	1263	6	2	5	6	6	5	1	6	4	6	7	6	10	69	355	944
re-chr4:165863543-165863562	CGGGCATAATCCCAGCACTTTGG	443698	308763	4149	11	653	15037	167255	260741	2764	2792	3434	3519	3197	2744	1264	6	2	5	6	7	5	1	6	3	6	6	4	5	66	350	940
re-chr14:78055931-78055950	TTGGCATAATCCCAGCACTTTGG	443697	308762	4149	9	155	1741	20477	421314	3101	3358	3434	3519	3197	2744	1264	6	2	5	6	6	5	1	6	3	5	6	3	8	64	351	941
chr7:19506884-19506903	GACGCATAATCCCAGCACTTTGG	443694	308759	4146	13	834	11294	117712	313840	3393	2980	2514	3519	3197	2743	1263	6	2	5	6	6	5	1	7	3	4	5	3	5	63	351	939
chr9:99983282-99983301	AAGGCATAATCCCAGCACTTTGG	443693	308758	4145	12	160	1897	15721	425902	3183	2981	3434	3519	3197	2742	1264	6	2	5	6	6	5	1	6	3	4	5	3	6	64	350	941
re-chr11:116410654-116410673	CACCACTGCACTCCAGCCTGTGG	462422	308512	8101	2586	79882	192515	139777	42146	3481	3862	1983	1186	234	259	132	128	162	127	140	112	163	137	108	152	723	1006	1772	2507	6560	4122	6475
chr8:43285263-43285282	CCAGCACTTTGGGAGGCCTTTGG	461839	308077	4650	15	504	9961	235903	215455	1346	808	89	21	14	10	6	5	4	2	6	7	5	4	5	7	1284	2204	3901	4084	4007	2454	3560
re-chr16:86776147-86776166	ACTGCACTCCAGCCTGGGTAAGG	453009	307263	6077	490	14334	183124	207357	47694	1549	1438	476	206	166	49	49	32	56	48	29	62	54	54	30	48	1363	2033	3655	3438	2952	5014	4535
chr17:17594009-17594028	ACTGCACTCCAGCCTGGGCCAGG	453675	307181	6033	309	10753	157471	198510	86619	1565	1498	634	147	127	45	43	23	45	31	19	39	40	40	18	43	1366	2032	3278	4711	2923	4943	4511
re-chr3:84987183-84987202	ACTGCACTCCAGCCTGGGCCAGG	453675	307181	6033	309	10753	157471	198510	86619	1565	1498	634	147	127	45	43	23	45	31	19	39	40	40	18	43	1366	2032	3278	4711	2923	4943	4511
re-chr16:21216072-21216091	AGCCACTAATCCCAGCACTTTGG	441451	307013	3886	146	10973	250491	143984	35855	2968	2637	2397	2266	3178	3230	1263	15	1	1	6	8	5	4	6	3	3	7	6	11	21	121	841
re-chr7:81400777-81400796	ATGCACTAATCCCAGCACTTTGG	441361	306945	3859	15	494	1942	26861	412047	2949	3114	3186	2266	3176	3210	1263	12	1	1	5	9	5	4	6	2	2	6	6	9	14	98	825
re-chr10:49945591-49945610	ATCCCAGCACTTTGGGAGCCTGG	434713	306792	3731	2392	104412	171836	130456	25593	784	633	192	114	68	38	47	38	25	47	24	32	23	35	32	55	782	1248	2665	1729	2665	2220	2743
chr13:84555051-84555070	ACTGCACTCCAGCCTGGGCTGGG	453151	306694	5996	171	991	15229	166120	270622	1480	1451	614	125	84	54	40	16	48	35	20	38	35	34	25	38	1362	2034	3278	4661	4678	4893	4450
chr15:36384061-36384080	ATCCCAGCACTTTGGGAGCCAGG	434500	306523	3664	666	12254	244383	148944	28249	765	606	170	98	53	23	43	36	22	39	23	31	21	30	30	50	783	1247	2659	1729	3019	2234	2673
re-chr4:165297866-165297885	CGCCACTGCACTCCAGCCTGCGG	455984	306137	8161	2618	88446	265399	80925	18565	3981	2927	1933	1154	183	216	115	120	144	128	133	99	142	122	91	136	577	1339	1916	2612	6609	4354	6469
chr1:143636404-143636423	CACCACTGCACTCCAGCCTGCGG	461208	305826	7894	2155	79223	191550	139009	41724	3336	3687	1931	1154	195	210	117	121	141	117	132	96	154	127	97	139	709	1001	1771	2507	6507	4158	6306
re-chr10:13385792-13385811	ATCCCACCTCCCAAAGTGCTGGG	429322	304873	3735	45	529	3372	27566	397807	3113	2848	2628	2036	2724	2443	993	24	15	26	27	23	19	15	15	25	22	31	45	56	111	288	938
re-chr17:59321998-59322017	CCAAACCCTCCCAAAGTGCTGGG	427068	304855	3282	33	2019	101814	253340	69861	1819	1792	2875	2788	2342	2726	992	4	2	2	1	1	1	1	2	1	6	4	4	7	47	128	857
re-chr7:68539329-68539348	CACCCACCTCCCAAAGTGCTGGG	429340	304803	3738	231	1807	15080	237820	174348	2000	3164	2628	2036	2724	2447	995	24	15	26	30	22	17	14	14	25	22	28	45	52	110	288	936
chr18:57619318-57619337	ATAAACCCAGCACTTTGGGAGGG	431006	304290	2922	486	33292	324231	62558	10438	2159	1551	1462	1310	2041	981	86	29	12	31	26	17	31	13	15	19	31	50	50	53	174	634	2667
chr20:11541917-11541936	CTCCCAAAGTGCTGGGATAAAGG	433546	304169	3526	666	8888	342058	71492	10425	715	365	101	56	29	23	19	16	29	18	24	21	8	21	34	29	920	1440	2530	1855	2633	2741	2171
re-chr19:10511221-10511240	CTCCCAAAGTGCTGGGATAAAGG	433546	304169	3526	666	8888	342058	71492	10425	715	365	101	56	29	23	19	16	29	18	24	21	8	21	34	29	920	1440	2530	1855	2633	2741	2171
chr11:63012371-63012390	CTCTCACCTCCCAAAGTGCTGGG	428543	303367	3610	79	1079	13618	114524	299235	1988	2765	2517	2302	2726	2443	1005	16	6	13	11	13	7	13	11	14	13	25	32	27	101	278	938
chr13:42599824-42599843	CTCCCAAAGTGCTGGGATGATGG	435323	302981	3625	1793	35514	321609	66036	10351	729	368	97	77	34	26	29	18	35	19	33	31	15	33	40	42	921	1440	2626	1841	2704	2837	2229
re-chr10:130241399-130241418	ACTGCACTCCAGCCTGGGTTTGG	447717	302936	5474	18	385	7370	115382	324559	1342	1297	369	38	28	24	27	10	13	20	8	21	18	10	8	16	1356	2032	3647	4515	4708	4499	4061
chr4:40619387-40619406	ACTGCACTCCAGCCTGGGTCAGG	447623	302855	5458	159	5698	109538	209811	122415	1363	1304	369	45	44	26	20	10	12	14	6	11	13	7	8	17	1359	2032	3647	4554	2806	4479	4035
chr19:35029299-35029318	CTCCCAAAGTGCTGGGATAGCGG	431783	302825	3292	114	10717	315800	89022	16129	690	337	69	14	11	6	6	4	8	3	5	2	2	7	10	10	921	1440	2520	2611	2244	2559	2088
re-chr1:111410848-111410867	ATCTCAAAGTGCTGGGATTATGG	433218	302332	2142	143	3806	50476	333149	45643	1844	725	738	1192	240	75	50	13	25	18	29	35	13	27	19	23	30	141	178	250	1247	1712	929
chr6:36809329-36809348	GCAGCACTTTGGGAGGCAGGAGG	418167	301727	2940	71	380	2052	24918	390745	2646	251	122	65	34	30	26	3	13	4	6	8	8	2	4	9	80	2137	1557	2066	2150	1538	2144
re-chr6:25314218-25314237	CTCCCAAAGTGCTGGGATGGAGG	431903	300775	3323	31	1239	17796	344758	68078	707	351	73	24	20	14	12	3	11	5	7	10	3	10	9	17	921	1440	2617	2600	2458	2585	2107
chr1:24552979-24552998	CTCCCAAAGTGCTGGGATGTTGG	431793	300568	3278	72	2206	38468	326838	64207	690	340	58	8	7	7	6	3	6	1	4	8	2	11	8	12	921	1442	2614	2551	2457	2556	2085
re-chr11:39438564-39438583	GGCTCATGCCTGTAATCCCAGGG	479384	300239	6337	3360	105177	286046	72418	12313	2147	1702	1641	1679	1125	336	254	146	138	132	95	155	120	113	109	104	640	820	1088	1086	2467	5229	5208
re-chr16:29748136-29748155	CTCCCAAAGTGCTGGGATCTGGG	431869	300239	3294	36	477	14054	347914	69387	698	350	76	17	12	8	15	3	5	6	6	2	3	10	7	9	920	1440	2658	2556	2705	2570	2091
chr3:181103042-181103061	CTCCCAAAGTGCTGGGATCCTGG	431855	300200	3289	76	2626	37993	326621	64537	694	343	69	11	11	7	8	3	9	2	7	5	2	6	11	8	920	1441	2657	2645	2451	2565	2089
chrX:20114287-20114306	CTCCCAAAGTGCTGGGATCCTGG	431855	300200	3289	76	2626	37993	326621	64537	694	343	69	11	11	7	8	3	9	2	7	5	2	6	11	8	920	1441	2657	2645	2451	2565	2089
chr12:100265554-100265573	ATTGCACTCCAGCCTGGGCAAGG	446107	299989	6038	2330	45892	126044	137334	134470	2117	3027	1180	936	674	132	104	69	103	80	48	89	86	78	61	80	513	814	2105	2405	2183	4949	4677
re-chr6:99649162-99649181	ATTGCACTCCAGCCTGGGCAAGG	446107	299989	6038	2330	45892	126044	137334	134470	2117	3027	1180	936	674	132	104	69	103	80	48	89	86	78	61	80	513	814	2105	2405	2183	4949	4677
chr2:17922460-17922479	GGCCACCCAAAGTGCTGGGATGG	418374	299189	1896	160	8122	232224	149655	28211	1144	839	759	718	1327	91	28	23	16	20	14	23	19	21	22	13	37	51	79	61	157	1615	1617
chr2:134991042-134991061	AGAACACCCAGCACTTTGGGAGG	426837	298553	3016	10	134	6583	324668	95441	2314	2175	2291	1764	2433	2367	1063	10	7	2	4	5	5	8	3	5	4	4	10	13	12	86	500
re-chr17:31625556-31625575	GTCACACCCAGCACTTTGGGAGG	426858	298542	3032	34	253	2001	15839	408730	2401	2170	2384	1764	2434	2368	1063	12	8	2	4	6	6	8	3	7	4	10	12	15	14	97	510
chr13:93037655-93037674	CAAACACCCAGCACTTTGGGAGG	426842	298534	3021	8	165	2955	39808	383904	2323	2259	2291	1764	2433	2369	1063	10	7	2	4	5	5	8	3	5	6	7	11	15	14	92	503
re-chr2:227178807-227178826	ATGACACCCAGCACTTTGGGAGG	426838	298532	3018	24	197	1498	13494	411624	2314	2169	2453	1764	2433	2368	1063	10	7	2	4	5	6	9	3	5	4	6	9	12	9	87	500
re-chr5:23619150-23619169	GTGACACCCAGCACTTTGGGAGG	426836	298530	3016	12	300	2104	12466	411951	2388	2169	2453	1764	2433	2368	1063	10	7	2	4	5	6	8	3	5	3	5	8	11	7	86	499
chr4:174114902-174114921	AAGACACCCAGCACTTTGGGAGG	426833	298527	3013	12	114	1287	39382	386036	2312	2256	2453	1764	2433	2367	1063	10	7	2	4	5	6	8	3	5	3	3	6	9	8	84	498
chr9:129526878-129526897	AAGACACCCAGCACTTTGGGAGG	426833	298527	3013	12	114	1287	39382	386036	2312	2256	2453	1764	2433	2367	1063	10	7	2	4	5	6	8	3	5	3	3	6	9	8	84	498
re-chr2:9668475-9668494	ACTCCACCCAGCACTTTGGGAGG	426827	298521	3020	30	166	732	13603	412295	2288	2434	1918	2379	2433	2368	1065	8	7	2	6	3	5	3	5	5	6	5	9	15	15	94	508
chr10:74735024-74735043	ATAACACCCAGCACTTTGGGAGG	426839	298521	3017	20	318	1787	11530	413183	2314	2171	2291	1764	2433	2368	1063	10	7	2	4	5	5	8	3	5	4	4	10	13	11	89	499
chr11:18314269-18314288	AATCCACCCAGCACTTTGGGAGG	426826	298520	3019	28	180	1237	40145	385234	2285	2263	1918	2379	2433	2368	1065	8	7	2	6	3	4	3	5	5	7	4	10	15	14	92	506
re-chr6:80985082-80985101	ATTACACCCAGCACTTTGGGAGG	426842	298513	3021	17	291	8186	350265	68080	2319	2172	1907	1764	2433	2369	1064	11	8	2	4	5	5	8	3	5	3	4	10	12	11	92	503
chr1:184935245-184935264	GGTTCACCCAGCACTTTGGGAGG	426809	298505	3003	26	125	6243	323785	96629	2359	2151	1903	2272	2433	2367	1063	14	5	3	3	3	3	5	1	2	4	4	10	13	16	90	503
re-chr7:35362328-35362347	ACGACACCCAGCACTTTGGGAGG	426833	298504	3013	20	70	669	12447	413626	2311	2438	2453	1764	2433	2367	1063	10	7	2	4	5	6	8	3	5	3	3	6	9	8	84	498
chr5:97948550-97948569	AGACCACCCAGCACTTTGGGAGG	426824	298495	3017	10	125	596	11161	414931	2288	2181	2295	2379	2433	2367	1063	8	7	2	6	3	4	3	5	5	8	5	10	14	14	93	505
chr12:116597372-116597391	CCAGCACCCAGCACTTTGGGAGG	426799	298495	2995	20	55	399	2218	424092	2310	2398	2255	2458	2433	2367	1063	7	5	2	1	1	2	3	3	3	8	14	14	13	21	95	507
chr10:72628481-72628500	ATGGCACCCAGCACTTTGGGAGG	426789	298487	2981	26	272	706	3446	422338	2286	2155	2419	2458	2433	2370	1063	6	5	2	1	1	2	3	2	2	1	4	2	4	9	88	496
re-chr14:90333217-90333236	CAGGCACCCAGCACTTTGGGAGG	426790	298486	2986	9	85	802	5676	420217	2303	2228	2419	2458	2433	2368	1063	6	5	2	1	1	2	3	2	1	6	12	11	10	16	90	504
chrX:51924837-51924856	TAATCACCCAGCACTTTGGGAGG	426819	298485	3008	70	81	1160	37041	388465	2022	2251	2279	2272	2433	2370	1063	15	5	3	3	3	3	5	1	1	4	6	11	14	20	95	508
chr13:60608871-60608890	CTCCCAAAGTGCTGGGAGTAAGG	424981	298484	3085	344	7532	339552	69098	8452	557	48	50	39	17	15	16	7	19	14	17	16	8	13	11	14	920	2383	1610	1726	2279	2393	1968
re-chr16:84454098-84454117	AAAGCACCCAGCACTTTGGGAGG	426785	298483	2982	8	90	547	2540	423598	2283	2231	2255	2458	2433	2367	1063	6	5	2	1	1	2	3	2	2	2	7	6	7	11	86	500
re-chr4:94005976-94005995	TTACACAGTGCTGGGATTACAGG	414310	298277	2449	191	16140	325608	62684	9685	1308	1840	2083	1165	1158	1748	604	19	15	21	23	11	20	18	16	15	13	20	22	68	57	117	609
chr10:13872919-13872938	ACTCACAGCACTTTGGGAGGCGG	417884	298082	2458	26	5335	248691	142687	21144	1385	1988	1256	1262	1881	80	41	11	13	1	7	1	5	4	8	4	8	8	84	86	152	2193	1128
chr12:100265555-100265574	TTGCACTCCAGCCTGGGCAAGGG	442335	298058	6412	565	15131	115163	158106	153357	3611	1258	1024	747	137	109	79	96	68	56	84	81	74	62	75	89	688	2192	2535	2178	5156	4962	4067
re-chr6:99649161-99649180	TTGCACTCCAGCCTGGGCAAGGG	442335	298058	6412	565	15131	115163	158106	153357	3611	1258	1024	747	137	109	79	96	68	56	84	81	74	62	75	89	688	2192	2535	2178	5156	4962	4067
chr11:39300497-39300516	CTGCACTCCAGCCTGGGCAGTGG	439860	297993	6305	865	7186	70049	127404	234324	2054	972	686	162	60	54	33	48	38	27	39	47	40	21	41	40	1667	2926	3138	4573	4943	4708	4067
re-chr3:54283806-54283825	CTCCCAAAGTGCTGGGACAGAGG	424088	297773	2974	9	404	1819	20491	401364	570	71	33	23	15	15	10	4	5	3	9	5	3	4	5	15	921	2373	2263	2330	2175	2293	1948
re-chr9:105158656-105158675	ATCACAGCACTTTGGGAGGCAGG	420937	297387	2329	520	11996	249624	138631	20162	921	959	1011	1565	182	87	58	28	20	30	15	26	16	27	19	25	40	84	98	139	1842	1164	1913
re-chr4:40741043-40741062	ATCCCAGCACTTTGGGAAACAGG	422550	296634	2929	59	1720	27033	250824	142909	568	177	74	49	33	22	25	19	9	18	8	10	8	13	13	17	780	1977	2110	1527	2420	1786	2184
chr19:13787196-13787215	GATTACAGTGCTGGGATTACAGG	412030	296517	2264	24	58	1166	29368	381398	1972	1912	1716	1682	1158	1741	604	7	10	7	12	5	7	9	6	4	4	7	11	22	40	94	587
chrX:107664663-107664682	CATTACAGTGCTGGGATTACAGG	412018	296505	2260	21	110	2435	33665	375786	1611	1912	1716	1682	1158	1741	604	7	10	5	11	4	5	9	6	3	2	6	9	20	36	92	585
chrY:18134782-18134801	GTATCAACCTCCCAAAGTGCTGG	410991	296484	3658	137	6097	79206	153261	172287	2585	2835	3120	1630	1805	2199	2223	38	34	22	25	31	30	23	26	18	41	31	44	122	92	179	393
re-chrY:17771207-17771226	GTATCAACCTCCCAAAGTGCTGG	410991	296484	3658	137	6097	79206	153261	172287	2585	2835	3120	1630	1805	2199	2223	38	34	22	25	31	30	23	26	18	41	31	44	122	92	179	393
re-chr22:16786416-16786435	ATATCATCCTCCCAAAGTGCTGG	407653	296068	3248	62	3321	43760	127064	233445	2287	2513	2750	1581	1762	2068	2413	18	16	10	15	16	16	12	8	16	23	14	26	63	36	108	199
chr2:235163010-235163029	TGCCCAGGCTGGAGTGCAGAGGG	439541	296028	6239	1572	76251	145869	160272	55568	3258	2763	1320	169	152	85	51	46	43	24	39	47	34	50	39	62	828	1211	2350	4756	2907	3257	5100
chr9:110229098-110229117	CCAGCACTTTGGGAGGGCTGAGG	406798	295437	3027	167	274	1533	22034	382770	159	83	19	17	19	17	12	3	3	2	4	3	1	5	11	10	2439	1775	2522	2139	2248	1693	2221
chr8:42107145-42107164	CCACCATCCTCCCAAAGTGCTGG	406739	295317	3037	14	483	5275	108510	292455	2275	1728	2553	2183	1762	2069	2397	3	3	2	5	7	2	2	4	1	5	9	9	15	32	93	177
re-chr8:42107149-42107168	CCAGCACTTTGGGAGGATGGTGG	406739	295317	3037	14	483	5275	108510	292455	177	92	31	14	8	8	4	1	4	1	2	7	4	1	4	3	2398	2070	1763	2183	2554	1729	2275
chr16:68509047-68509066	TTCCCAGGCTGGAGTGCAATGGG	441434	295055	6157	1197	46360	154436	207698	31735	3834	4937	1226	858	772	495	123	112	109	84	94	111	85	110	103	114	181	268	2137	1733	1877	2278	5181
re-chr8:124272854-124272873	CACCCAGGCTGGAGTGCAGCTGG	437194	294771	6000	165	4203	97222	131390	204210	2531	3040	1323	246	56	38	41	41	53	15	46	48	31	44	34	55	852	982	2198	4259	4991	3234	4892
re-chr3:17748750-17748769	TTCCCAAAGTGCTGGGATGATGG	422882	294762	2650	127	3764	50124	323054	45811	2026	368	97	77	22	15	17	7	17	9	11	13	5	14	23	15	133	956	1967	1345	1932	2089	1578
chr11:36207610-36207629	CTGCACTCCAGCCTGGGTGTTGG	435122	294760	5636	1073	5862	89806	126714	211656	1788	667	530	68	30	31	16	22	22	9	14	16	13	9	15	25	1663	3357	3015	4646	4461	4216	3603
re-chr14:27805780-27805799	CTGCACTCCAGCCTGGGTGCAGG	434957	294601	5620	164	4342	90941	142992	196515	1787	667	533	51	31	41	21	23	14	7	18	16	17	7	12	22	1664	3359	3015	4492	4146	4183	3607
re-chr19:50538860-50538879	TCGCACCTGTAATCCCAGCACGG	461822	294437	4141	18	2202	81528	170284	207789	2593	2406	2475	1381	1395	80	15	10	17	13	14	13	10	15	18	12	27	105	484	1502	1814	3667	3663
chr16:18766736-18766755	ATCCCAGCACTTTGGGATTAAGG	421346	294265	2675	10	109	1244	18239	401741	512	61	21	9	10	2	11	5	8	11	1	8	3	2	6	6	781	2143	2177	2133	2223	1699	1943
re-chr16:16587004-16587023	ATCCCAGCACTTTGGGATTAAGG	421346	294265	2675	10	109	1244	18239	401741	512	61	21	9	10	2	11	5	8	11	1	8	3	2	6	6	781	2143	2177	2133	2223	1699	1943
re-chr16_KI270853v1_alt:2248062-2248081	ATCCCAGCACTTTGGGATTAAGG	421346	294265	2675	10	109	1244	18239	401741	512	61	21	9	10	2	11	5	8	11	1	8	3	2	6	6	781	2143	2177	2133	2223	1699	1943
re-chr9:15317006-15317025	ATCCCAGCACTTTGGGATTTAGG	421301	294223	2644	11	131	1850	24551	394757	514	65	24	14	12	5	7	6	4	3	1	3	2	2	2	2	780	2143	2177	2084	2185	1658	1925
chr17:29585000-29585019	CGCCCAGGCTGGAGTGCAGCGGG	436586	293954	6256	1724	72132	207335	114912	40472	3251	2896	1395	312	188	108	66	66	57	39	60	63	34	61	52	85	495	1027	2121	4161	2858	3063	5178
re-chr19:14232824-14232843	CTCCCAAAGTGCTAGGATTAGGG	418556	293891	1942	693	34225	359446	23534	652	383	251	240	200	60	50	43	41	69	40	59	65	53	151	61	63	199	307	319	443	1635	1575	998
re-chr8:124009219-124009238	CACCCAGGCTGGAGTGCAGAAGG	435703	293539	5652	121	5863	96016	131625	202075	2435	2912	1275	113	35	21	23	30	26	11	25	30	10	24	22	33	848	979	2197	4555	4382	3138	4567
chr4:25603794-25603813	CTCCCAAAGTGCTGGAATTACGG	417650	293115	2094	14910	322375	73203	6327	746	501	250	215	199	147	48	58	39	72	55	73	59	38	58	90	231	343	316	433	489	1033	1690	1043
chr11:61932385-61932404	ATCCCAGCACTTTGGGATTCTGG	421369	293009	2676	67	3682	109893	169663	138063	516	73	31	13	12	2	8	9	4	4	2	5	5	4	6	2	780	2155	2179	1493	1966	1675	1954
chr1:21190266-21190285	GTTCCATTGCACTCCAGCCTGGG	440738	292866	6414	17569	112063	197338	96160	17537	4198	4622	5409	2513	2073	1908	2350	98	92	109	106	113	84	119	97	74	101	116	135	477	782	864	1178
chr2:206432505-206432524	GTCCCATTGCACTCCAGCCTGGG	440642	292815	6395	17406	111651	198207	96337	16987	4193	4625	5171	2513	2073	1907	2358	96	92	112	106	113	85	116	89	77	100	111	118	471	772	849	1174
chr10:15026918-15026937	GATCCATTGCACTCCAGCCTGGG	440639	292793	6388	1700	50499	225266	139472	23694	4194	5262	5409	2513	2073	1907	2338	97	90	110	107	112	84	118	93	74	97	112	134	475	773	844	1170
re-chr10:96990212-96990231	TGCCCATTGCACTCCAGCCTGGG	440591	292770	6385	310	4346	82961	307760	45182	5282	5267	5171	2513	2073	1907	2354	96	92	112	105	114	84	116	89	75	99	108	117	466	763	846	1170
re-chr9:130649708-130649727	TGCCCATTGCACTCCAGCCTGGG	440591	292770	6385	310	4346	82961	307760	45182	5282	5267	5171	2513	2073	1907	2354	96	92	112	105	114	84	116	89	75	99	108	117	466	763	846	1170
chr15:82670022-82670041	AACCCATTGCACTCCAGCCTGGG	440581	292756	6375	718	27472	151631	227956	32796	4456	5251	5171	2513	2073	1907	2348	97	91	110	105	114	84	116	89	75	96	108	115	465	759	839	1167
re-chr1:233023950-233023969	CTGCACTCCAGCCTGGGTAATGG	431576	292711	5795	2008	14304	154298	159460	101444	1727	556	275	186	60	65	36	49	54	27	51	46	43	24	53	49	1670	3390	3161	2638	4488	4300	3672
re-chr8:27920214-27920233	TTCCCAAAGTGCTGGGACTATGG	415936	292031	2454	159	3995	50025	319255	42497	1874	109	123	78	30	13	12	11	21	16	17	21	11	19	21	15	135	1751	1168	1254	1733	1928	1455
re-chr4:74631847-74631866	GGCCCAGAATCCCAGCACTTTGG	418798	291836	3090	43	1640	30842	246450	139822	2485	2169	1972	1909	2326	2203	2612	7	1	4	3	3	3	1	4	4	3	7	10	11	26	53	118
chr19:8584383-8584402	TGGCACAAATCCCAGCACTTTGG	418628	291688	3047	10	68	3461	116934	298154	2316	2158	2481	1923	2460	2564	2480	7	1	2	2	2	1	1	1	1	5	9	12	7	16	19	109
chr11:114197758-114197777	CGCCCAGGCTGGAGTGCAGAAGG	433258	291293	5444	72	3242	79939	208379	141625	2821	2513	1275	113	27	17	17	18	16	10	15	21	12	21	19	24	457	1017	2119	4463	4230	2938	4423
chr14:69001368-69001387	CTTCCAAAGTGCTGGGATTTGGG	420274	290963	1766	26	640	21660	346931	51016	645	513	1049	92	22	13	13	4	7	5	5	9	3	6	16	11	112	179	209	1345	1492	1418	927
chr16:89506796-89506815	CTCCCAAAGTGCTGGGATGAAGG	435215	290951	3605	430	10811	342144	71434	10392	718	361	89	75	31	25	24	18	33	19	32	30	15	31	37	41	920	1440	2623	1841	2714	2826	2231
chr9:137607036-137607055	ATCCCAGCACTTTGGGCAGCTGG	411487	290664	2259	155	6542	106485	166265	132039	63	48	36	23	17	13	14	10	5	13	8	8	9	9	8	12	1891	1593	1158	1285	1656	1426	1643
re-chr1:17010115-17010134	CTGCACTCCAGCCTGGGAGACGG	429119	290641	5789	8647	152641	131964	64079	71698	1777	377	317	240	141	68	46	65	51	35	52	60	59	39	61	67	1683	3725	2969	2562	3452	4359	3613
re-chr14:90830625-90830644	GGCTCAGATCCCAGCACTTTGGG	411064	290312	2685	28	127	7964	265666	137278	1956	2147	1732	1630	2168	2180	2272	3	1	1	1	1	1	1	1	2	5	5	7	13	20	20	87
chr19:48439902-48439921	ATTGCACTCCAGCCTGGGCAGGG	432813	290176	5187	105	3783	50722	129603	248598	1578	2518	907	625	182	78	67	46	65	54	36	56	58	48	40	51	479	807	2105	2405	4086	4350	3945
chr6:89104091-89104110	CTCCCAAAGTGCTGAGATTATGG	410427	289465	1970	3783	51940	332590	21342	655	419	257	254	188	99	53	49	32	76	48	59	61	38	70	180	69	237	300	369	454	1351	1566	961
re-chr17:42942742-42942761	CTCCCAAAGTGCTGAGATTATGG	410427	289465	1970	3783	51940	332590	21342	655	419	257	254	188	99	53	49	32	76	48	59	61	38	70	180	69	237	300	369	454	1351	1566	961
chr14:83493332-83493351	CGCCCAAAGTGCTGGGATATAGG	411138	288870	1498	36	382	868	11789	398062	540	1377	79	20	15	4	8	2	5	1	3	3	1	4	5	3	21	28	1150	1168	1132	1138	878
chr4:40619388-40619407	CTGCACTCCAGCCTGGGTCAGGG	425789	287991	5104	112	4644	97140	181968	141924	1527	415	64	54	38	30	22	12	9	7	13	12	8	10	15	22	1662	3358	4292	2607	4163	3792	3312
chr1:203313235-203313254	CTCCCAAACTGCTGGGATTACGG	409145	287505	1071	6872	324573	73252	4334	81	291	124	131	88	88	26	29	27	263	23	40	50	16	38	35	38	59	75	96	115	432	855	455
re-chr3:30744454-30744473	CTCCCAAAGTGCTGAGATTAGGG	408004	287173	1849	623	28064	355705	22956	646	337	230	219	171	61	48	42	29	70	44	49	56	33	61	163	62	233	301	369	455	1532	1483	943
re-chr9:130592801-130592820	GGTAACTCCAGCACTTTGGGAGG	409413	286675	2788	425	19073	317074	61849	10990	2233	1913	1655	1596	1448	2097	1964	21	14	7	18	11	7	16	10	4	8	16	19	27	30	104	225
chr5:125420182-125420201	CACTCAGCCTCCTGAGTAGCTGG	396895	286561	5622	2733	115465	236449	37936	4188	4716	4743	2071	991	1014	746	635	158	143	117	161	146	263	176	141	146	169	162	714	948	1010	1414	2002
chr5_KI270796v1_alt:140717-140736	CACTCAGCCTCCTGAGTAGCTGG	396895	286561	5622	2733	115465	236449	37936	4188	4716	4743	2071	991	1014	746	635	158	143	117	161	146	263	176	141	146	169	162	714	948	1010	1414	2002
re-chr5:168259072-168259091	CACTCAGCCTCCTGAGTAGCTGG	396895	286561	5622	2733	115465	236449	37936	4188	4716	4743	2071	991	1014	746	635	158	143	117	161	146	263	176	141	146	169	162	714	948	1010	1414	2002
chr12:26845358-26845377	TACTCAGCCTCCTGAGTAGCTGG	396883	286551	5611	3151	116182	235478	37895	4144	4779	4743	2071	991	1014	746	635	160	143	117	161	147	258	174	140	144	162	158	709	944	1002	1408	1995
re-chr18:5315466-5315485	TACTCAGCCTCCTGAGTAGCTGG	396883	286551	5611	3151	116182	235478	37895	4144	4779	4743	2071	991	1014	746	635	160	143	117	161	147	258	174	140	144	162	158	709	944	1002	1408	1995
re-chr19:18811280-18811299	TACTCAGCCTCCTGAGTAGCTGG	396883	286551	5611	3151	116182	235478	37895	4144	4779	4743	2071	991	1014	746	635	160	143	117	161	147	258	174	140	144	162	158	709	944	1002	1408	1995
re-chr13:84351101-84351120	TGCTCAGCCTCCTGAGTAGCTGG	396823	286510	5583	2859	115654	235955	38088	4133	4738	4869	2071	991	1013	744	633	160	144	118	159	147	255	172	140	144	165	150	711	942	994	1377	1992
re-chr19:17544044-17544063	CTCCCAAAGTGCTAGGATTAAGG	418493	285794	1934	883	32757	360929	23310	581	371	246	245	193	58	49	42	41	67	41	60	64	51	148	59	65	198	307	319	443	1550	1572	994
re-chr9:35702779-35702798	GCTCACGCCAGCACTTTGGGAGG	406521	285481	2525	196	156	638	19144	386351	1951	1984	1585	1954	1420	2016	2110	4	3	9	7	9	5	8	6	5	2	7	8	2	11	22	73
chr6:85667212-85667231	GAGCACTCCAGCACTTTGGGAGG	407392	285106	2591	10	43	414	5824	401100	2050	1925	2081	2046	1448	2070	1918	4	5	3	3	5	3	2	2	3	3	3	4	9	18	33	153
chr12:73861141-73861160	TGAGACTCCAGCACTTTGGGAGG	407380	285101	2585	20	683	22477	324164	60035	1755	1860	1948	2113	1448	2072	1918	2	1	3	1	1	1	1	1	1	7	8	14	13	22	42	162
chrY:23919068-23919087	CCTGACTCCAGCACTTTGGGAGG	407385	284572	2587	12	75	1854	33470	371971	1991	2067	1634	2113	1448	2070	1920	2	1	2	1	1	1	1	1	1	8	14	17	18	28	45	165
re-chrY:25751023-25751042	CCTGACTCCAGCACTTTGGGAGG	407385	284572	2587	12	75	1854	33470	371971	1991	2067	1634	2113	1448	2070	1920	2	1	2	1	1	1	1	1	1	8	14	17	18	28	45	165
chr16:84890878-84890897	CACTCAGCCTCCCAAGTAGCTGG	393180	284173	5507	2552	110122	238263	38265	3874	4647	4687	2010	984	988	687	588	158	140	112	150	145	156	271	164	146	171	154	731	899	969	1379	2015
re-chr11:20532756-20532775	CACTCAGCCTCCCAAGTAGCTGG	393180	284173	5507	2552	110122	238263	38265	3874	4647	4687	2010	984	988	687	588	158	140	112	150	145	156	271	164	146	171	154	731	899	969	1379	2015
chr20:52930107-52930126	TACTCAGCCTCCCAAGTAGCTGG	393165	284156	5492	2951	110871	237238	38164	3892	4699	4687	2010	984	988	687	588	158	140	112	149	145	154	267	162	148	163	149	726	896	959	1374	2013
re-chr16:71773829-71773848	TACTCAGCCTCCCAAGTAGCTGG	393165	284156	5492	2951	110871	237238	38164	3892	4699	4687	2010	984	988	687	588	158	140	112	149	145	154	267	162	148	163	149	726	896	959	1374	2013
re-chr17:29966526-29966545	TACTCAGCCTCCCAAGTAGCTGG	393165	284156	5492	2951	110871	237238	38164	3892	4699	4687	2010	984	988	687	588	158	140	112	149	145	154	267	162	148	163	149	726	896	959	1374	2013
chr12:50170696-50170715	TCTCACACTCCCAAAGTGCTGGG	401070	283938	2482	151	7902	106709	161335	124971	1905	1385	1366	1477	1762	2078	2066	6	2	4	3	3	2	2	2	3	3	5	10	7	21	58	123
chr16:13589616-13589635	CTCCCAAAGTGCTGGGCTTATGG	403851	283834	2637	1643	32454	318232	44767	6745	114	50	47	28	14	14	11	9	14	13	20	18	9	13	19	16	2119	1288	1418	1494	1899	2030	1715
re-chr9:112621999-112622018	GATAACGCCAGCACTTTGGGAGG	406918	283824	2557	15	1054	41429	331069	33350	2024	1882	1590	1556	1420	2014	2140	8	4	3	3	3	4	4	5	7	2	4	7	6	2	26	101
chr4:34547969-34547988	TTAGCACTTTGGGAGGCCAAGGG	407243	283378	6346	697	16512	124616	234450	30957	4732	4135	1618	1678	1297	871	177	82	108	85	121	108	108	68	115	104	168	586	1507	1101	1607	2036	5420
chr4_GL383528v1_alt:30015-30034	TTAGCACTTTGGGAGGCCAAGGG	407243	283378	6346	697	16512	124616	234450	30957	4732	4135	1618	1678	1297	871	177	82	108	85	121	108	108	68	115	104	168	586	1507	1101	1607	2036	5420
chr19:19585122-19585141	GCAGACCAGCCTGGCCAACATGG	406528	282509	6781	7469	129941	224043	39085	5937	5707	5632	2211	1757	1200	1077	735	103	205	182	143	114	133	200	282	138	117	179	1107	1038	1528	1843	2467
chr12:120875424-120875443	ACAGACCAGCCTGGCCAACATGG	406524	282456	6774	5444	127559	227615	39872	5966	5804	5632	2211	1757	1197	1076	738	103	205	182	143	112	133	199	283	137	114	175	1104	1037	1521	1836	2461
chr15:30074696-30074715	ACAGACCAGCCTGGCCAACATGG	406524	282456	6774	5444	127559	227615	39872	5966	5804	5632	2211	1757	1197	1076	738	103	205	182	143	112	133	199	283	137	114	175	1104	1037	1521	1836	2461
chr15_KI270905v1_alt:2359900-2359919	ACAGACCAGCCTGGCCAACATGG	406524	282456	6774	5444	127559	227615	39872	5966	5804	5632	2211	1757	1197	1076	738	103	205	182	143	112	133	199	283	137	114	175	1104	1037	1521	1836	2461
re-chr11:87522953-87522972	CTCCCAAAGTGCTGGGTTAATGG	400711	282329	2472	38	2219	35713	321925	40815	98	34	23	9	8	5	3	2	3	3	4	2	1	3	2	11	2003	1302	1830	1529	1824	1880	1663
re-chr22:17331390-17331409	CTCCCAAAGTGCTGGGCTTCTGG	400599	282208	2422	36	2093	35387	322713	40368	70	29	29	7	5	1	2	1	2	2	1	3	1	5	1	1	2071	1288	1418	1930	1786	1861	1648
chr8:70900062-70900081	GTGCACTCCAGCCTGGGTGATGG	414561	282157	5393	1192	7997	104332	133740	167286	4649	1058	977	687	183	110	68	89	65	37	67	68	59	41	71	73	167	2172	1954	1784	3673	3990	3115
chr1:200484831-200484850	CTCCCAAAGTGCTGGAATTAGGG	397895	280318	1822	451	21737	350966	23887	851	307	200	169	159	58	41	48	33	57	42	57	51	27	50	72	174	333	314	433	488	1515	1452	963
chr5:39127405-39127424	CTGCCAGTGCACTCCAGCCTGGG	418808	280281	4632	3801	115738	152701	123894	22649	3742	3154	2553	2088	1831	1779	3103	67	61	70	73	61	42	70	43	32	57	73	99	107	216	362	587
chr2:131117382-131117401	TTGCACTCCAGCCTGGGCGATGG	412771	279366	5636	1024	13174	108462	220851	69226	3278	1009	588	431	105	82	45	71	58	35	64	69	50	41	69	66	690	2233	2668	2074	4201	4228	3392
re-chr2:207837344-207837363	CTCCCAAAGTGCTGGAATTATGG	400244	279007	1921	3139	45525	328378	22294	826	371	213	191	171	85	45	52	35	63	47	65	58	31	52	78	193	336	314	433	488	1326	1518	972
re-chr8:53412069-53412088	CTCCCAAAGTACTGGGATTATGG	396446	278597	1379	2721	42276	330415	20750	225	302	170	191	127	71	38	34	24	52	81	209	50	24	40	44	51	92	148	156	205	904	1109	622
re-chr22:36276481-36276500	ATTACAGGTGCTGGGATTACAGG	384653	278314	1759	11	24	194	3608	380814	1472	1320	1320	1426	1373	813	1322	3	1	3	3	6	2	3	3	3	8	10	12	18	17	91	133
chr12:112727232-112727251	ATCCCACGTGCTGGGATTACAGG	384524	278145	1704	22	1331	16854	315651	50665	1440	1262	926	902	1291	791	1468	17	2	4	3	4	6	2	6	6	4	6	8	11	7	53	78
chr10:3654108-3654127	AGCCACCGTGCTGGGATTACAGG	384311	278057	1643	11	136	8026	326350	49786	1370	1355	913	901	915	1300	1449	10	2	5	4	2	5	1	2	2	13	11	13	16	15	15	66
chr19:50538851-50538870	AGCCACCGTGCTGGGATTACAGG	384311	278057	1643	11	136	8026	326350	49786	1370	1355	913	901	915	1300	1449	10	2	5	4	2	5	1	2	2	13	11	13	16	15	15	66
chr18:48497205-48497224	TTAGACCAGCCTGGCCAACATGG	405572	277761	6681	36527	155010	178815	30109	4989	4778	5691	2211	1757	1197	1072	735	102	201	174	141	110	131	194	271	132	109	134	1083	1012	1516	1762	2432
chr5:77002629-77002648	TTAGACCAGCCTGGCCAACATGG	405572	277761	6681	36527	155010	178815	30109	4989	4778	5691	2211	1757	1197	1072	735	102	201	174	141	110	131	194	271	132	109	134	1083	1012	1516	1762	2432
chr8:15243303-15243322	TTAGACCAGCCTGGCCAACATGG	405572	277761	6681	36527	155010	178815	30109	4989	4778	5691	2211	1757	1197	1072	735	102	201	174	141	110	131	194	271	132	109	134	1083	1012	1516	1762	2432
chr8:88762312-88762331	TTAGACCAGCCTGGCCAACATGG	405572	277761	6681	36527	155010	178815	30109	4989	4778	5691	2211	1757	1197	1072	735	102	201	174	141	110	131	194	271	132	109	134	1083	1012	1516	1762	2432
re-chr1:216582642-216582661	TTAGACCAGCCTGGCCAACATGG	405572	277761	6681	36527	155010	178815	30109	4989	4778	5691	2211	1757	1197	1072	735	102	201	174	141	110	131	194	271	132	109	134	1083	1012	1516	1762	2432
re-chr18:66466564-66466583	TTAGACCAGCCTGGCCAACATGG	405572	277761	6681	36527	155010	178815	30109	4989	4778	5691	2211	1757	1197	1072	735	102	201	174	141	110	131	194	271	132	109	134	1083	1012	1516	1762	2432
chr17:75952626-75952645	ATAGACCAGCCTGGCCAACATGG	405512	277189	6653	2866	125626	230627	40343	6031	5705	5691	2211	1757	1196	1067	733	102	199	173	139	109	131	193	259	131	109	135	1083	1013	1489	1746	2426
re-chr8:80576381-80576400	GTAGACCAGCCTGGCCAACATGG	405510	277130	6653	4933	127890	227040	39617	5993	5607	5691	2211	1757	1197	1067	733	102	198	173	139	109	130	193	261	132	107	133	1081	1011	1489	1745	2425
re-chrX:69348761-69348780	GTAGACCAGCCTGGCCAACATGG	405510	277130	6653	4933	127890	227040	39617	5993	5607	5691	2211	1757	1197	1067	733	102	198	173	139	109	130	193	261	132	107	133	1081	1011	1489	1745	2425
chr3:95211682-95211701	GGAGCACTTTGGGAGGCTGAGGG	384476	276688	5267	45	2924	114837	253444	13225	4663	4516	1609	1717	1349	875	173	78	93	86	99	99	85	64	95	107	98	308	660	622	999	1325	4557
chr19:2836282-2836301	AGCCACTGTGCTGGGATTACAGG	384469	276367	1714	11	177	8793	325828	49656	1421	1405	944	924	945	1330	1324	4	1	8	4	4	5	2	2	1	23	20	31	33	32	35	114
chr8:33345655-33345674	CTCCCAAACTGCTGGGATTATGG	391643	276021	949	2147	37630	331458	20271	106	199	101	114	76	53	25	25	19	229	18	36	41	14	31	32	32	58	74	96	115	626	748	416
chr5:43234587-43234606	AGACCAGCCTGGCCAACATGCGG	398289	274745	4948	2778	113542	222542	52569	6839	989	1059	682	574	123	72	128	99	97	70	94	130	149	94	76	87	965	949	1428	1637	4290	4068	2744
chr10:13139532-13139551	CCGTCAGCCTCCTGAGTAGCTGG	379692	274429	4461	1843	111954	235996	26665	3215	3698	2229	3777	991	1013	745	592	107	103	82	103	102	182	124	104	96	111	101	139	612	682	1029	1142
chrX:9788020-9788039	CTGTCAGCCTCCTGAGTAGCTGG	379677	274420	4450	650	10941	128512	229599	9940	3683	3337	3777	991	1013	745	588	109	99	81	106	101	183	122	103	96	112	98	138	613	683	1021	1145
re-chr1:225586910-225586929	TGGTCAGCCTCCTGAGTAGCTGG	379616	274362	4414	185	4074	123846	241107	10399	3717	3874	3777	991	1013	743	588	104	99	80	102	98	173	118	101	96	110	97	138	611	684	985	1134
re-chr2:202079083-202079102	GTATCAGCCTCCTGAGTAGCTGG	379592	274330	4408	6630	107982	217409	42215	5331	2855	3344	3803	991	1014	743	590	106	98	82	107	102	165	115	102	91	107	89	135	609	685	986	1116
re-chr6:10532713-10532732	GCTCACGAGGCTGAGGCAGGAGG	373911	274118	3252	286	8512	92281	138826	134005	2635	1975	1683	2050	2242	2837	530	10	6	6	10	5	5	5	10	7	10	23	24	25	53	148	1799
re-chr6:27886816-27886835	TTGCACTCCAGCCTGGGCAGAGG	404805	273994	5155	26	1249	19334	112956	271239	3070	978	682	158	49	42	24	31	23	12	26	31	20	12	22	25	685	2193	2534	3836	3844	3929	3324
chr1:39664530-39664549	TCACCAGGCTGGAGTGCAGTGGG	399037	273829	7437	7034	15724	101802	207490	66917	4405	5527	5547	2217	1841	1081	155	114	102	68	90	128	80	101	92	114	188	186	323	1342	1862	2534	6171
re-chr1:85015535-85015554	TATCCAGAGGCTGAGGCAGGAGG	372310	273286	3767	18	418	5034	29429	337410	3028	3100	1860	2260	2698	2260	525	18	20	29	16	15	19	13	19	24	37	33	100	115	153	390	2088
re-chr17:63129613-63129632	TGTTCAGCCTCCCAAGTAGCTGG	376530	272462	4504	366	8561	123176	234980	9432	3845	3979	3164	984	988	686	544	113	113	88	111	110	113	194	123	104	116	102	226	609	681	1007	1302
re-chr15:87898889-87898908	GTGTCAGCCTCCCAAGTAGCTGG	375691	271803	4353	6070	103299	218369	42840	4969	2797	3220	3667	984	988	687	537	105	105	83	109	106	106	194	110	98	121	98	144	564	668	998	1161
re-chr13:27459548-27459567	AAATCAGCCTCCCAAGTAGCTGG	375569	271700	4271	521	18216	133455	215494	7878	2867	3675	3673	984	988	686	533	105	103	83	95	98	100	168	106	95	109	88	140	562	647	962	1127
chr17:43454391-43454410	TTGCACTCCAGCCTGGGTGTAGG	400847	271410	4542	13	652	17047	107850	275284	2701	660	527	62	10	13	7	7	14	4	9	13	6	3	6	12	672	2591	2334	3796	3455	3476	2889
chr2:138462380-138462399	CTCCCAAAGTCCTGGGATTATGG	384877	271333	845	1952	36042	326797	19986	80	182	89	95	64	33	18	17	16	37	31	227	19	14	24	26	32	54	62	72	103	546	679	387
chr5:154680209-154680228	GTGCACTCCAGCCTGGGCAGTGG	397506	269187	4504	45	1116	9426	81941	304977	3978	972	686	162	42	31	20	19	19	12	11	18	11	6	17	14	134	1822	2253	3385	3423	3430	2846
chrX:70178475-70178494	CGCCCAGGCTGGAGTGCAAACGG	398796	268303	4537	35	443	12698	138108	247511	2319	1911	541	49	6	2	6	8	9	2	6	6	3	7	5	5	454	1014	2783	3819	3913	2451	3654
chr19:12556998-12557017	TTGTCATTGCACTCCAGCCTGGG	399764	268131	5445	1632	33456	125756	136675	102221	4521	3862	3139	3697	2073	1907	2373	50	43	56	45	56	35	58	50	26	52	78	97	109	585	740	1077
chr20:61817537-61817556	TGCTCAGGCTGGAGTGCAGTGGG	388840	267846	6668	4497	81864	111688	147398	43335	4126	4066	2623	3695	1844	1074	173	104	99	64	93	117	67	91	91	113	204	235	479	488	1438	2201	5853
re-chr15:64754663-64754682	TGCTCAGGCTGGAGTGCAGTGGG	388840	267846	6668	4497	81864	111688	147398	43335	4126	4066	2623	3695	1844	1074	173	104	99	64	93	117	67	91	91	113	204	235	479	488	1438	2201	5853
chr12:128044022-128044041	CACTCATTGCACTCCAGCCTGGG	398256	267046	5228	225	934	8971	100670	287448	4232	4291	4259	3697	2074	1908	2314	38	36	42	34	48	32	43	40	22	39	54	44	82	566	672	930
chr1:27368450-27368469	GGCTCATTGCACTCCAGCCTGGG	398228	267018	5214	78	3168	58734	209036	127210	3452	4269	4259	3697	2073	1907	2309	38	36	42	34	47	32	44	39	22	38	49	44	79	554	667	921
re-chr7:70896768-70896787	TCACCACTGCACTCCAGCCTAGG	390235	266620	7101	5383	80885	132183	131970	39735	5886	3321	3553	1609	487	388	421	96	118	135	105	125	89	136	114	77	163	769	1028	1721	4063	2783	3096
re-chr8:104391737-104391756	ATACCAGTGCACTCCAGCCTGGG	396583	266101	4471	3798	72823	187066	115876	16991	3118	3167	3010	2088	1831	1778	3046	50	54	60	68	50	40	57	45	26	50	55	85	103	220	271	474
re-chr5:89764336-89764355	ACTGCATTGCACTCCAGCCTGGG	396869	265957	5023	712	16006	91447	184343	104345	3499	3165	4202	3949	2073	1907	2334	22	30	24	22	23	17	26	27	10	21	37	34	37	556	671	923
chr19:38168418-38168437	AATACATTGCACTCCAGCCTGGG	396759	265839	4967	18	1354	30937	145179	219270	3471	4091	4259	3840	2073	1907	2299	24	23	24	23	21	14	38	21	10	27	26	19	32	533	650	887
re-chr20:14349835-14349854	ATCGCATTGCACTCCAGCCTGGG	396714	265817	4978	176	10940	72329	160311	152947	3481	3647	4037	3949	2073	1907	2305	23	28	26	23	21	17	27	25	10	18	28	28	31	540	650	896
chr9:118267299-118267318	CACCCAGGCTGGAGTGCACCAGG	393957	265791	4250	25	1038	8745	113088	271060	1684	1978	146	12	13	8	5	7	4	2	5	10	2	3	6	7	847	978	3567	3378	3275	2461	3368
chr2:99309463-99309482	GGGCCACTGCACTCCAGCCTAGG	388855	265585	6920	6415	122288	161858	77256	20971	4028	5781	2840	1609	480	374	425	96	107	137	99	118	87	133	106	75	150	237	1162	1647	3986	2520	3133
chr2:124510398-124510417	TGGCCACTGCACTCCAGCCTAGG	387049	264372	6768	674	15679	184766	143911	42007	5720	5781	2840	1609	476	372	410	87	99	125	88	107	86	117	98	68	102	217	1143	1628	3845	2451	3048
chr7:70780630-70780649	CTCCCAAAGCGCTGGGATTATGG	376223	264125	899	1897	35372	319402	19459	79	175	75	93	65	25	16	24	13	27	193	101	34	16	25	30	34	54	76	80	95	602	715	405
chr15:55922980-55922999	AGGGACCAGCCTGGCCAACATGG	382861	263890	5216	2164	84153	195636	92365	8495	4383	3081	4132	1757	1196	1068	676	68	142	119	90	75	90	138	197	95	77	99	197	572	935	1210	1363
re-chr19:56154505-56154524	AGGGACCAGCCTGGCCAACATGG	382861	263890	5216	2164	84153	195636	92365	8495	4383	3081	4132	1757	1196	1068	676	68	142	119	90	75	90	138	197	95	77	99	197	572	935	1210	1363
chr5:77434501-77434520	GAGGACCAGCCTGGCCAACATGG	382854	263881	5192	1185	45173	163586	160002	12893	4313	3572	4132	1757	1196	1069	678	67	138	116	93	73	90	135	191	95	76	87	188	561	935	1195	1349
chr2:11576100-11576119	AAGGACCAGCCTGGCCAACATGG	382839	263868	5183	1021	42923	162001	163619	13269	4357	3572	4132	1757	1196	1067	678	67	139	116	93	73	90	134	188	95	72	85	187	559	926	1187	1347
re-chr10:37500004-37500023	CACCACTGCACTCCAGCCTAGGG	387927	263816	7143	5347	83252	132661	132286	34259	3380	3704	1710	469	369	417	106	107	126	102	115	77	128	93	58	96	753	1032	1777	3989	2785	3198	5744
re-chr5:89421565-89421584	CACCACTGCACTCCAGCCTAGGG	387927	263816	7143	5347	83252	132661	132286	34259	3380	3704	1710	469	369	417	106	107	126	102	115	77	128	93	58	96	753	1032	1777	3989	2785	3198	5744
chr16:85117591-85117610	GTGGACCAGCCTGGCCAACATGG	382507	263602	5137	173	6776	132228	225987	17340	4274	4331	4132	1757	1196	1063	672	66	135	116	90	71	89	129	178	93	71	78	184	558	920	1146	1334
re-chr5:13592365-13592384	GTGGACCAGCCTGGCCAACATGG	382507	263602	5137	173	6776	132228	225987	17340	4274	4331	4132	1757	1196	1063	672	66	135	116	90	71	89	129	178	93	71	78	184	558	920	1146	1334
chr15:61766349-61766368	TTGGACCAGCCTGGCCAACATGG	382515	263576	5145	638	39045	158222	171189	13409	3701	4331	4132	1757	1197	1063	672	66	135	116	90	71	89	129	182	93	74	81	186	559	928	1152	1336
chr5:141504958-141504977	TTGGACCAGCCTGGCCAACATGG	382515	263576	5145	638	39045	158222	171189	13409	3701	4331	4132	1757	1197	1063	672	66	135	116	90	71	89	129	182	93	74	81	186	559	928	1152	1336
re-chr13:110824151-110824170	TTGGACCAGCCTGGCCAACATGG	382515	263576	5145	638	39045	158222	171189	13409	3701	4331	4132	1757	1197	1063	672	66	135	116	90	71	89	129	182	93	74	81	186	559	928	1152	1336
re-chr2:74185210-74185229	GACGACCAGCCTGGCCAACATGG	382359	262780	5049	729	44274	163648	160713	12989	4195	3521	4371	1757	1196	1064	666	63	127	113	87	69	84	132	169	85	66	80	143	544	895	1142	1258
chr6:157484894-157484913	AGCGACCAGCCTGGCCAACATGG	382395	262773	5067	1678	83463	195730	92879	8634	4248	3028	4371	1757	1196	1064	666	63	131	116	87	70	86	133	172	87	66	82	142	546	899	1158	1261
re-chr6:27700128-27700147	AACGACCAGCCTGGCCAACATGG	382361	262746	5050	539	42118	161994	164335	13372	4237	3521	4371	1757	1196	1064	666	63	127	113	87	69	84	132	170	85	66	80	143	544	896	1143	1258
chr18:41462524-41462543	GTCGACCAGCCTGGCCAACATGG	382306	262694	5034	137	5797	131670	227124	17577	4178	4238	4371	1757	1197	1063	665	63	127	112	86	69	83	129	161	85	66	80	142	544	898	1127	1253
chr12:39760911-39760930	TCCGACCAGCCTGGCCAACATGG	382301	262690	5029	722	40722	159060	168442	13350	3614	4280	4371	1757	1196	1062	665	63	127	111	86	69	83	129	161	85	66	78	140	543	894	1124	1251
chr7:127466874-127466893	GGTGACCAGCCTGGCCAACATGG	382649	262565	5165	3986	86017	192264	91757	8597	4289	3058	4167	1757	1197	1065	678	64	138	117	88	72	86	136	192	95	72	95	173	563	919	1190	1322
re-chrX:71331434-71331453	GGTGACCAGCCTGGCCAACATGG	382649	262565	5165	3986	86017	192264	91757	8597	4289	3058	4167	1757	1197	1065	678	64	138	117	88	72	86	136	192	95	72	95	173	563	919	1190	1322
chr11:40750017-40750036	AGTGACCAGCCTGGCCAACATGG	382642	262516	5163	2112	83769	195525	92581	8634	4324	3058	4167	1757	1197	1065	678	64	137	117	88	71	86	136	191	94	74	96	175	563	916	1190	1325
re-chr11:17244083-17244102	TATGACCAGCCTGGCCAACATGG	382587	262502	5143	2106	76825	187925	106556	9165	3688	3568	4167	1757	1197	1064	676	64	135	118	87	71	85	130	190	93	72	91	167	561	923	1173	1323
chr10:103705795-103705814	AATGACCAGCCTGGCCAACATGG	382574	262490	5133	739	42653	161936	163869	13361	4308	3568	4167	1757	1196	1064	676	64	135	118	87	71	85	131	184	93	68	89	167	558	914	1166	1320
chr6:104058944-104058963	AATGACCAGCCTGGCCAACATGG	382574	262490	5133	739	42653	161936	163869	13361	4308	3568	4167	1757	1196	1064	676	64	135	118	87	71	85	131	184	93	68	89	167	558	914	1166	1320
chrX:119744649-119744668	AATGACCAGCCTGGCCAACATGG	382574	262490	5133	739	42653	161936	163869	13361	4308	3568	4167	1757	1196	1064	676	64	135	118	87	71	85	131	184	93	68	89	167	558	914	1166	1320
re-chr15:62526331-62526350	AATGACCAGCCTGGCCAACATGG	382574	262490	5133	739	42653	161936	163869	13361	4308	3568	4167	1757	1196	1064	676	64	135	118	87	71	85	131	184	93	68	89	167	558	914	1166	1320
re-chr16:4305821-4305840	AATGACCAGCCTGGCCAACATGG	382574	262490	5133	739	42653	161936	163869	13361	4308	3568	4167	1757	1196	1064	676	64	135	118	87	71	85	131	184	93	68	89	167	558	914	1166	1320
re-chr16_KI270855v1_alt:6185-6204	AATGACCAGCCTGGCCAACATGG	382574	262490	5133	739	42653	161936	163869	13361	4308	3568	4167	1757	1196	1064	676	64	135	118	87	71	85	131	184	93	68	89	167	558	914	1166	1320
re-chr17:40223340-40223359	AATGACCAGCCTGGCCAACATGG	382574	262490	5133	739	42653	161936	163869	13361	4308	3568	4167	1757	1196	1064	676	64	135	118	87	71	85	131	184	93	68	89	167	558	914	1166	1320
re-chr3:42050859-42050878	AATGACCAGCCTGGCCAACATGG	382574	262490	5133	739	42653	161936	163869	13361	4308	3568	4167	1757	1196	1064	676	64	135	118	87	71	85	131	184	93	68	89	167	558	914	1166	1320
chr18:39376474-39376493	TTTGACCAGCCTGGCCAACATGG	382489	262418	5126	598	38631	158073	171562	13600	3668	4288	4167	1757	1196	1063	675	65	133	116	88	71	85	131	185	91	68	87	168	558	921	1156	1316
chr3:78638942-78638961	TTTGACCAGCCTGGCCAACATGG	382489	262418	5126	598	38631	158073	171562	13600	3668	4288	4167	1757	1196	1063	675	65	133	116	88	71	85	131	185	91	68	87	168	558	921	1156	1316
chr4:164021651-164021670	TTTGACCAGCCTGGCCAACATGG	382489	262418	5126	598	38631	158073	171562	13600	3668	4288	4167	1757	1196	1063	675	65	133	116	88	71	85	131	185	91	68	87	168	558	921	1156	1316
chr8:42172526-42172545	TTTGACCAGCCTGGCCAACATGG	382489	262418	5126	598	38631	158073	171562	13600	3668	4288	4167	1757	1196	1063	675	65	133	116	88	71	85	131	185	91	68	87	168	558	921	1156	1316
chr7:84125451-84125470	CTTGACCAGCCTGGCCAACATGG	382487	262417	5127	1761	85361	197062	89389	8876	3136	4288	4167	1757	1196	1063	674	64	133	116	88	71	84	132	186	91	70	88	170	560	922	1159	1319
re-chr12:94943203-94943222	CTTGACCAGCCTGGCCAACATGG	382487	262417	5127	1761	85361	197062	89389	8876	3136	4288	4167	1757	1196	1063	674	64	133	116	88	71	84	132	186	91	70	88	170	560	922	1159	1319
re-chr19:4741876-4741895	CTTGACCAGCCTGGCCAACATGG	382487	262417	5127	1761	85361	197062	89389	8876	3136	4288	4167	1757	1196	1063	674	64	133	116	88	71	84	132	186	91	70	88	170	560	922	1159	1319
re-chr3:15281227-15281246	CTTGACCAGCCTGGCCAACATGG	382487	262417	5127	1761	85361	197062	89389	8876	3136	4288	4167	1757	1196	1063	674	64	133	116	88	71	84	132	186	91	70	88	170	560	922	1159	1319
re-chr6:159281823-159281842	CTTGACCAGCCTGGCCAACATGG	382487	262417	5127	1761	85361	197062	89389	8876	3136	4288	4167	1757	1196	1063	674	64	133	116	88	71	84	132	186	91	70	88	170	560	922	1159	1319
re-chr6:159802089-159802108	CTTGACCAGCCTGGCCAACATGG	382487	262417	5127	1761	85361	197062	89389	8876	3136	4288	4167	1757	1196	1063	674	64	133	116	88	71	84	132	186	91	70	88	170	560	922	1159	1319
re-chr9:126005763-126005782	CTTGACCAGCCTGGCCAACATGG	382487	262417	5127	1761	85361	197062	89389	8876	3136	4288	4167	1757	1196	1063	674	64	133	116	88	71	84	132	186	91	70	88	170	560	922	1159	1319
chr21:36364478-36364497	ATTGACCAGCCTGGCCAACATGG	382478	262408	5119	186	4369	129457	230550	17913	4294	4288	4167	1757	1196	1063	674	64	133	117	88	71	84	131	179	91	69	88	169	559	914	1153	1316
chr12:123256492-123256511	CCTGACCAGCCTGGCCAACATGG	382440	262386	5115	3858	87300	194033	88427	8767	3121	4339	4167	1757	1197	1063	672	64	132	116	86	71	83	130	178	91	75	90	172	565	918	1146	1314
re-chr3:37848915-37848934	CCTGACCAGCCTGGCCAACATGG	382440	262386	5115	3858	87300	194033	88427	8767	3121	4339	4167	1757	1197	1063	672	64	132	116	86	71	83	130	178	91	75	90	172	565	918	1146	1314
chr1:203748831-203748850	TCTGACCAGCCTGGCCAACATGG	382435	262381	5110	935	41198	158974	167994	13320	3663	4339	4167	1757	1196	1063	672	64	132	116	86	71	83	129	177	91	73	89	171	562	913	1146	1314
chr1:37721927-37721946	TCTGACCAGCCTGGCCAACATGG	382435	262381	5110	935	41198	158974	167994	13320	3663	4339	4167	1757	1196	1063	672	64	132	116	86	71	83	129	177	91	73	89	171	562	913	1146	1314
chr17:73384616-73384635	TCTGACCAGCCTGGCCAACATGG	382435	262381	5110	935	41198	158974	167994	13320	3663	4339	4167	1757	1196	1063	672	64	132	116	86	71	83	129	177	91	73	89	171	562	913	1146	1314
re-chr17:65068800-65068819	TCTGACCAGCCTGGCCAACATGG	382435	262381	5110	935	41198	158974	167994	13320	3663	4339	4167	1757	1196	1063	672	64	132	116	86	71	83	129	177	91	73	89	171	562	913	1146	1314
chr19:11431440-11431459	GTTGACCAGCCTGGCCAACATGG	382491	262376	5129	216	6411	131742	226522	17564	4252	4288	4167	1757	1196	1063	675	64	134	116	88	71	84	130	183	91	75	94	174	560	924	1162	1321
chrX:934625-934644	GTTGACCAGCCTGGCCAACATGG	382491	262376	5129	216	6411	131742	226522	17564	4252	4288	4167	1757	1196	1063	675	64	134	116	88	71	84	130	183	91	75	94	174	560	924	1162	1321
chrY:934625-934644	GTTGACCAGCCTGGCCAACATGG	382491	262376	5129	216	6411	131742	226522	17564	4252	4288	4167	1757	1196	1063	675	64	134	116	88	71	84	130	183	91	75	94	174	560	924	1162	1321
re-chr10:32964067-32964086	GTTGACCAGCCTGGCCAACATGG	382491	262376	5129	216	6411	131742	226522	17564	4252	4288	4167	1757	1196	1063	675	64	134	116	88	71	84	130	183	91	75	94	174	560	924	1162	1321
re-chr1:41326476-41326495	GTTGACCAGCCTGGCCAACATGG	382491	262376	5129	216	6411	131742	226522	17564	4252	4288	4167	1757	1196	1063	675	64	134	116	88	71	84	130	183	91	75	94	174	560	924	1162	1321
re-chr20:41240202-41240221	GTTGACCAGCCTGGCCAACATGG	382491	262376	5129	216	6411	131742	226522	17564	4252	4288	4167	1757	1196	1063	675	64	134	116	88	71	84	130	183	91	75	94	174	560	924	1162	1321
chr3:109256226-109256245	ACTGACCAGCCTGGCCAACATGG	382430	262333	5106	190	6905	131328	226401	17600	4283	4339	4167	1757	1196	1062	672	64	132	116	86	71	83	129	177	91	70	86	169	559	912	1142	1311
re-chr4:54205636-54205655	ACTGACCAGCCTGGCCAACATGG	382430	262333	5106	190	6905	131328	226401	17600	4283	4339	4167	1757	1196	1062	672	64	132	116	86	71	83	129	177	91	70	86	169	559	912	1142	1311
chr13:25500846-25500865	GATTACAGGCGTGAGCCACCTGG	401206	262220	5778	2704	86677	208786	95002	7976	1284	830	613	394	122	144	97	116	125	203	214	107	129	118	121	125	868	1270	1594	2213	4672	4851	3607
chr16:28541045-28541064	GATTACAGGCGTGAGCCACCTGG	401206	262220	5778	2704	86677	208786	95002	7976	1284	830	613	394	122	144	97	116	125	203	214	107	129	118	121	125	868	1270	1594	2213	4672	4851	3607
chr7:23232633-23232652	GATTACAGGCGTGAGCCACCTGG	401206	262220	5778	2704	86677	208786	95002	7976	1284	830	613	394	122	144	97	116	125	203	214	107	129	118	121	125	868	1270	1594	2213	4672	4851	3607
re-chr12:31636158-31636177	GATTACAGGCGTGAGCCACCTGG	401206	262220	5778	2704	86677	208786	95002	7976	1284	830	613	394	122	144	97	116	125	203	214	107	129	118	121	125	868	1270	1594	2213	4672	4851	3607
re-chr17:46777073-46777092	GATTACAGGCGTGAGCCACCTGG	401206	262220	5778	2704	86677	208786	95002	7976	1284	830	613	394	122	144	97	116	125	203	214	107	129	118	121	125	868	1270	1594	2213	4672	4851	3607
re-chr17_GL000258v2_alt:1762947-1762966	GATTACAGGCGTGAGCCACCTGG	401206	262220	5778	2704	86677	208786	95002	7976	1284	830	613	394	122	144	97	116	125	203	214	107	129	118	121	125	868	1270	1594	2213	4672	4851	3607
re-chr17_KI270908v1_alt:1296480-1296499	GATTACAGGCGTGAGCCACCTGG	401206	262220	5778	2704	86677	208786	95002	7976	1284	830	613	394	122	144	97	116	125	203	214	107	129	118	121	125	868	1270	1594	2213	4672	4851	3607
re-chr1:8136530-8136549	GATTACAGGCGTGAGCCACCTGG	401206	262220	5778	2704	86677	208786	95002	7976	1284	830	613	394	122	144	97	116	125	203	214	107	129	118	121	125	868	1270	1594	2213	4672	4851	3607
re-chr19:38330059-38330078	GATTACAGGCGTGAGCCACCTGG	401206	262220	5778	2704	86677	208786	95002	7976	1284	830	613	394	122	144	97	116	125	203	214	107	129	118	121	125	868	1270	1594	2213	4672	4851	3607
re-chr5:168107021-168107040	CTGCACAGGCTGGAGTGCAGTGG	377715	260596	4987	3101	77697	107528	144964	44399	3990	3173	3325	2389	3685	1692	995	30	42	46	24	42	48	30	42	39	55	69	82	162	202	935	1450
re-chr19:50917655-50917674	TCTCACAGGCTGGAGTGCAGTGG	377728	260569	4887	9377	165817	132902	44621	24942	2470	3055	3837	2389	3693	1686	995	24	35	35	24	34	40	26	38	36	57	45	46	146	195	895	1394
re-chr5:34031793-34031812	GTGCACAGGCTGGAGTGCAGTGG	377590	260478	4965	2285	77567	122384	133133	42210	4068	3173	3325	2389	3670	1691	995	30	41	46	24	42	48	30	43	38	50	68	76	162	183	919	1432
re-chr4:140997676-140997695	ACACACAGGCTGGAGTGCAGTGG	377578	260468	4960	1584	93442	115761	112824	53956	4291	3059	3502	2389	3671	1686	995	32	39	43	26	42	50	28	43	38	52	69	74	162	190	925	1438
re-chr1:212944374-212944393	AGGCACAGGCTGGAGTGCAGTGG	377447	260355	4895	154	5720	152011	151177	68384	4237	4139	3325	2389	3659	1684	994	28	40	42	24	40	45	28	42	36	45	39	59	147	159	873	1410
re-chr5:175050101-175050120	GGACACAGGCTGGAGTGCAGTGG	377439	260344	4881	53	2423	106969	211103	56890	3994	4137	3502	2389	3657	1684	994	28	39	40	24	37	44	28	40	36	48	38	53	146	156	872	1405
chr22:36839129-36839148	CATCACAGGCTGGAGTGCAGTGG	377331	260249	4820	55	1212	22940	259250	93872	3877	4166	3837	2389	3657	1684	994	24	34	35	24	33	39	25	37	33	41	28	34	134	146	862	1356
chr22_KI270877v1_alt:59916-59935	CATCACAGGCTGGAGTGCAGTGG	377331	260249	4820	55	1212	22940	259250	93872	3877	4166	3837	2389	3657	1684	994	24	34	35	24	33	39	25	37	33	41	28	34	134	146	862	1356
chr17:8279703-8279722	GATTACAGGCGTGAGCCACCCGG	400977	260242	5718	1902	85083	210128	95952	7884	1238	816	598	389	111	133	97	115	120	198	207	104	122	119	115	122	866	1270	1594	2213	4660	4815	3574
chr19:48492456-48492475	GATTACAGGCGTGAGCCACCCGG	400977	260242	5718	1902	85083	210128	95952	7884	1238	816	598	389	111	133	97	115	120	198	207	104	122	119	115	122	866	1270	1594	2213	4660	4815	3574
chr5:31958897-31958916	GATTACAGGCGTGAGCCACCCGG	400977	260242	5718	1902	85083	210128	95952	7884	1238	816	598	389	111	133	97	115	120	198	207	104	122	119	115	122	866	1270	1594	2213	4660	4815	3574
chr7:5714527-5714546	GATTACAGGCGTGAGCCACCCGG	400977	260242	5718	1902	85083	210128	95952	7884	1238	816	598	389	111	133	97	115	120	198	207	104	122	119	115	122	866	1270	1594	2213	4660	4815	3574
re-chr11:118905545-118905564	GATTACAGGCGTGAGCCACCCGG	400977	260242	5718	1902	85083	210128	95952	7884	1238	816	598	389	111	133	97	115	120	198	207	104	122	119	115	122	866	1270	1594	2213	4660	4815	3574
re-chr7:141000745-141000764	GATTACAGGCGTGAGCCACCCGG	400977	260242	5718	1902	85083	210128	95952	7884	1238	816	598	389	111	133	97	115	120	198	207	104	122	119	115	122	866	1270	1594	2213	4660	4815	3574
chr5:112848833-112848852	TCGCCACTGCACTCCAGCCTTGG	381897	260123	6262	2198	86175	200927	75727	16853	5250	3342	2340	1396	162	150	202	52	56	75	57	66	46	74	64	40	89	582	1344	1855	4773	2695	3016
re-chr7:131608634-131608653	AAACCACTGCACTCCAGCCTAGG	380906	260050	6141	1560	33310	134876	167199	43948	4062	5139	3553	1609	475	367	388	77	90	110	79	99	71	104	88	58	97	145	710	1378	3434	2194	2604
re-chr1:220993808-220993827	TGCCACTTGCACTCCAGCCTGGG	386398	259085	4012	278	431	843	6005	378725	3154	3068	3013	2198	3122	3070	2298	43	16	25	16	16	11	23	16	7	16	19	23	21	46	76	587
re-chr3:161289900-161289919	TGGCACTTGCACTCCAGCCTGGG	386310	258998	3934	132	458	3382	61829	320506	3134	3060	2560	2198	3121	3063	2294	29	14	16	11	11	9	14	11	5	13	12	9	13	19	51	541
chr6:30183367-30183386	TCACACCTGTAATCCCAGCAAGG	401059	258704	4968	61	2887	88369	249527	60200	2176	1626	1365	705	556	106	84	51	94	75	79	64	51	84	79	75	344	797	1115	2036	3191	4313	4295
chr6_GL000250v2_alt:1441428-1441447	TCACACCTGTAATCCCAGCAAGG	401059	258704	4968	61	2887	88369	249527	60200	2176	1626	1365	705	556	106	84	51	94	75	79	64	51	84	79	75	344	797	1115	2036	3191	4313	4295
chr6_GL000251v2_alt:1663165-1663184	TCACACCTGTAATCCCAGCAAGG	401059	258704	4968	61	2887	88369	249527	60200	2176	1626	1365	705	556	106	84	51	94	75	79	64	51	84	79	75	344	797	1115	2036	3191	4313	4295
chr6_GL000252v2_alt:1439249-1439268	TCACACCTGTAATCCCAGCAAGG	401059	258704	4968	61	2887	88369	249527	60200	2176	1626	1365	705	556	106	84	51	94	75	79	64	51	84	79	75	344	797	1115	2036	3191	4313	4295
chr6_GL000253v2_alt:1494042-1494061	TCACACCTGTAATCCCAGCAAGG	401059	258704	4968	61	2887	88369	249527	60200	2176	1626	1365	705	556	106	84	51	94	75	79	64	51	84	79	75	344	797	1115	2036	3191	4313	4295
chr6_GL000254v2_alt:1527415-1527434	TCACACCTGTAATCCCAGCAAGG	401059	258704	4968	61	2887	88369	249527	60200	2176	1626	1365	705	556	106	84	51	94	75	79	64	51	84	79	75	344	797	1115	2036	3191	4313	4295
chr6_GL000255v2_alt:1438476-1438495	TCACACCTGTAATCCCAGCAAGG	401059	258704	4968	61	2887	88369	249527	60200	2176	1626	1365	705	556	106	84	51	94	75	79	64	51	84	79	75	344	797	1115	2036	3191	4313	4295
chr6_GL000256v2_alt:1482273-1482292	TCACACCTGTAATCCCAGCAAGG	401059	258704	4968	61	2887	88369	249527	60200	2176	1626	1365	705	556	106	84	51	94	75	79	64	51	84	79	75	344	797	1115	2036	3191	4313	4295
chr1:179304208-179304227	ATCCCAAAGTTCTGGGATTACGG	367553	258532	1007	165	12322	334363	20474	227	888	140	149	136	95	28	26	20	42	32	171	24	16	25	22	28	24	79	106	135	274	819	429
chr14:21713521-21713540	TCAGACAGGCTGGAGTGCAGTGG	374710	258194	4507	1992	96248	114432	117800	44233	2431	2918	3241	3532	3673	1684	994	13	12	18	8	19	18	7	17	7	18	16	16	34	131	840	1319
chr11:3210470-3210489	TGAGACAGGCTGGAGTGCAGTGG	374680	258172	4505	133	2831	108046	202034	61589	2431	3744	3241	3532	3657	1685	994	14	13	22	10	23	18	10	20	10	23	23	21	39	121	843	1318
chr1:189611664-189611683	TGAGACAGGCTGGAGTGCAGTGG	374680	258172	4505	133	2831	108046	202034	61589	2431	3744	3241	3532	3657	1685	994	14	13	22	10	23	18	10	20	10	23	23	21	39	121	843	1318
chr16:24307158-24307177	TGAGACAGGCTGGAGTGCAGTGG	374680	258172	4505	133	2831	108046	202034	61589	2431	3744	3241	3532	3657	1685	994	14	13	22	10	23	18	10	20	10	23	23	21	39	121	843	1318
chr4:121707679-121707698	TGAGACAGGCTGGAGTGCAGTGG	374680	258172	4505	133	2831	108046	202034	61589	2431	3744	3241	3532	3657	1685	994	14	13	22	10	23	18	10	20	10	23	23	21	39	121	843	1318
chr4:80235183-80235202	TGAGACAGGCTGGAGTGCAGTGG	374680	258172	4505	133	2831	108046	202034	61589	2431	3744	3241	3532	3657	1685	994	14	13	22	10	23	18	10	20	10	23	23	21	39	121	843	1318
chr7:63805072-63805091	TGAGACAGGCTGGAGTGCAGTGG	374680	258172	4505	133	2831	108046	202034	61589	2431	3744	3241	3532	3657	1685	994	14	13	22	10	23	18	10	20	10	23	23	21	39	121	843	1318
chr7:81883665-81883684	TGAGACAGGCTGGAGTGCAGTGG	374680	258172	4505	133	2831	108046	202034	61589	2431	3744	3241	3532	3657	1685	994	14	13	22	10	23	18	10	20	10	23	23	21	39	121	843	1318
chr8:8321121-8321140	TGAGACAGGCTGGAGTGCAGTGG	374680	258172	4505	133	2831	108046	202034	61589	2431	3744	3241	3532	3657	1685	994	14	13	22	10	23	18	10	20	10	23	23	21	39	121	843	1318
re-chr16:68077213-68077232	TGAGACAGGCTGGAGTGCAGTGG	374680	258172	4505	133	2831	108046	202034	61589	2431	3744	3241	3532	3657	1685	994	14	13	22	10	23	18	10	20	10	23	23	21	39	121	843	1318
re-chr17:79754139-79754158	TGAGACAGGCTGGAGTGCAGTGG	374680	258172	4505	133	2831	108046	202034	61589	2431	3744	3241	3532	3657	1685	994	14	13	22	10	23	18	10	20	10	23	23	21	39	121	843	1318
re-chr3:155786001-155786020	TGAGACAGGCTGGAGTGCAGTGG	374680	258172	4505	133	2831	108046	202034	61589	2431	3744	3241	3532	3657	1685	994	14	13	22	10	23	18	10	20	10	23	23	21	39	121	843	1318
re-chr6:85360643-85360662	TGAGACAGGCTGGAGTGCAGTGG	374680	258172	4505	133	2831	108046	202034	61589	2431	3744	3241	3532	3657	1685	994	14	13	22	10	23	18	10	20	10	23	23	21	39	121	843	1318
chr8:123502460-123502479	GGAGACAGGCTGGAGTGCAGTGG	374667	258159	4496	78	484	13550	124714	235835	3594	3744	3241	3532	3657	1685	994	14	11	21	8	20	18	8	17	7	16	18	15	35	116	840	1315
re-chr1:27769990-27770009	GGAGACAGGCTGGAGTGCAGTGG	374667	258159	4496	78	484	13550	124714	235835	3594	3744	3241	3532	3657	1685	994	14	11	21	8	20	18	8	17	7	16	18	15	35	116	840	1315
chr3:115939589-115939608	AGAGACAGGCTGGAGTGCAGTGG	374666	258158	4495	97	295	4609	122999	246657	3853	3744	3241	3532	3657	1684	994	14	11	20	8	21	18	8	17	8	15	16	15	32	113	838	1314
chr4:120610185-120610204	AGAGACAGGCTGGAGTGCAGTGG	374666	258158	4495	97	295	4609	122999	246657	3853	3744	3241	3532	3657	1684	994	14	11	20	8	21	18	8	17	8	15	16	15	32	113	838	1314
chr7:68799216-68799235	AGAGACAGGCTGGAGTGCAGTGG	374666	258158	4495	97	295	4609	122999	246657	3853	3744	3241	3532	3657	1684	994	14	11	20	8	21	18	8	17	8	15	16	15	32	113	838	1314
chr4:166705233-166705252	TCTGACAGGCTGGAGTGCAGTGG	374660	258155	4489	252	11647	179370	136011	47378	2430	2911	3557	3532	3670	1684	993	13	12	17	8	17	18	7	14	8	12	12	11	29	122	833	1305
chr19:33048092-33048111	GTAGACAGGCTGGAGTGCAGTGG	374667	258154	4484	243	9843	22341	187542	154697	3586	2919	3241	3532	3661	1684	995	13	11	18	8	19	18	7	16	7	12	9	10	28	112	826	1308
re-chr4:141638053-141638072	TTTGACAGGCTGGAGTGCAGTGG	374657	258152	4488	185	8535	101607	211433	52893	2436	2909	3557	3532	3660	1684	993	13	11	17	8	17	18	7	14	8	18	20	14	30	117	833	1305
re-chr12:95133379-95133398	CAGGACAGGCTGGAGTGCAGTGG	374652	258144	4481	64	555	10657	170067	193307	3577	3851	3156	3532	3660	1684	994	13	10	17	8	17	18	7	14	7	14	15	13	32	116	829	1304
chr5:6145339-6145358	TGGGACAGGCTGGAGTGCAGTGG	374648	258142	4479	169	5989	152827	161682	53979	2430	3744	3156	3532	3658	1684	994	13	10	17	8	17	18	7	14	7	14	16	13	32	113	829	1303
re-chr7:76325786-76325805	TGTGACAGGCTGGAGTGCAGTGG	374646	258142	4478	156	1122	24218	265214	83935	2428	3745	3557	3532	3659	1684	993	13	11	17	9	17	19	7	14	8	12	11	10	27	112	829	1303
chr2:39529578-39529597	TCTTACAGGCTGGAGTGCAGTGG	374659	258141	4462	607	18358	173157	131434	51097	2360	2854	3547	3325	3671	1684	994	8	11	11	3	13	10	4	11	9	26	15	12	24	125	830	1308
chr1:45548870-45548889	GAATACAGGCTGGAGTGCAGTGG	374640	258124	4451	10	308	10565	132843	230913	3597	3835	3242	3325	3658	1684	995	9	11	11	3	13	10	5	12	9	23	12	10	22	108	822	1306
chr5:128438027-128438046	TACTACAGGCTGGAGTGCAGTGG	374629	258113	4441	25	1124	26242	268320	78916	2361	3827	3418	3325	3658	1684	993	8	10	11	3	12	10	4	12	9	19	10	9	20	107	823	1298
chr8:112449759-112449778	GGTTACAGGCTGGAGTGCAGTGG	374629	258113	4441	12	387	8064	47688	318476	3588	3749	3547	3325	3657	1684	993	8	11	11	3	13	10	4	11	9	20	10	10	21	107	821	1299
chr5:167438428-167438447	TTGAACAGGCTGGAGTGCAGTGG	374576	258055	4430	1169	77242	114458	142237	39462	2383	2869	3107	3709	3668	1684	994	7	10	13	3	6	6	6	10	3	10	12	10	26	121	830	1311
chr1:40321245-40321264	GGAAACAGGCTGGAGTGCAGTGG	374571	258051	4428	16	273	10905	126524	236851	3553	3725	3229	3709	3657	1684	993	7	10	11	3	6	8	6	9	3	13	21	16	29	117	830	1310
re-chr15:55744499-55744518	GGAAACAGGCTGGAGTGCAGTGG	374571	258051	4428	16	273	10905	126524	236851	3553	3725	3229	3709	3657	1684	993	7	10	11	3	6	8	6	9	3	13	21	16	29	117	830	1310
re-chr10:91479176-91479195	CTCAACAGGCTGGAGTGCAGTGG	374560	258040	4422	175	7664	14360	105813	246547	3529	2872	3373	3709	3661	1684	995	7	10	11	3	6	6	7	10	3	10	12	11	24	111	824	1307
re-chr18:11077636-11077655	TGAAACAGGCTGGAGTGCAGTGG	374558	258038	4423	89	2500	107733	199865	64369	2389	3725	3229	3709	3657	1684	993	7	9	11	3	6	8	6	9	3	9	18	16	26	113	826	1305
chr5:166274870-166274889	CCAAACAGGCTGGAGTGCAGTGG	374557	258037	4422	64	4301	100040	124222	145929	3535	2847	3229	3709	3658	1685	993	7	10	11	3	6	8	6	9	3	8	14	13	25	111	826	1306
re-chr13:98667029-98667048	TAGAACAGGCTGGAGTGCAGTGG	374557	258037	4422	75	5108	152720	159961	56692	2385	3797	3107	3709	3657	1684	994	7	9	12	3	6	7	6	10	3	12	15	13	29	112	828	1312
chr6:27147853-27147872	TCCAACAGGCTGGAGTGCAGTGG	374557	258037	4421	153	7651	183908	138908	43934	2385	2847	3373	3709	3661	1684	995	7	10	11	3	6	6	6	9	3	9	12	11	25	112	822	1304
chr12:93568452-93568471	GTAAACAGGCTGGAGTGCAGTGG	374553	258033	4418	73	7630	23499	188100	155249	3547	2874	3229	3709	3657	1685	994	7	9	11	3	6	8	6	9	3	10	11	12	25	107	825	1304
chr12:43821317-43821336	CTTAACAGGCTGGAGTGCAGTGG	374549	258029	4414	14	798	19366	111411	242958	3528	2868	3516	3709	3660	1685	993	8	9	11	3	6	6	6	9	3	9	9	6	20	107	820	1299
re-chr14:64371225-64371244	GGTGACACTGCACTCCAGCCTGG	379616	257225	6511	5991	67539	121671	117650	66719	5246	4038	4383	3463	4780	2053	1516	77	34	42	65	37	46	26	72	48	28	75	99	118	187	1474	1891
re-chr21:31769599-31769618	GATGACACTGCACTCCAGCCTGG	379428	257082	6478	993	40782	111894	127315	98434	5238	4625	4383	3463	4762	2050	1517	72	33	37	64	38	46	30	67	46	27	76	100	121	170	1445	1873
re-chr9:77564352-77564371	CCTGACACTGCACTCCAGCCTGG	379416	257060	6431	2595	66748	122706	113329	74016	4105	5297	4383	3463	4768	2049	1512	70	33	35	58	36	42	26	64	43	28	55	92	111	166	1405	1864
chr1:237109675-237109694	GCTGACACTGCACTCCAGCCTGG	379340	257002	6420	285	9926	109800	129516	129810	5185	5297	4383	3463	4761	2049	1512	69	33	35	58	35	42	26	64	43	26	53	90	110	156	1400	1859
re-chr1:202027246-202027265	GGAGACACTGCACTCCAGCCTGG	379243	256917	6348	622	16727	126395	155142	80350	5116	3996	5186	3463	4761	2048	1512	64	31	37	49	33	40	24	56	39	25	48	60	95	152	1388	1801
re-chr20:46448570-46448589	AACAACACTGCACTCCAGCCTGG	378593	256468	6250	568	29118	98529	131971	118400	5167	4467	3827	4055	4760	2051	1513	61	23	23	41	31	42	25	47	36	14	42	66	66	139	1409	1839
chr18:8683040-8683059	GGCTCACTGCAACCTCCGCCTGG	390344	256434	5364	908	48529	206001	118553	16337	2260	632	479	290	296	92	90	107	84	94	63	108	185	95	71	88	1171	2049	1766	1861	2303	4595	4640
chr21:33486354-33486373	GGAAACACTGCACTCCAGCCTGG	378423	256319	6128	153	7043	74911	168761	127553	4942	3891	5069	4055	4755	2048	1510	41	21	23	31	27	33	21	35	25	12	29	36	50	124	1366	1760
chr21_GL383581v2_alt:90483-90502	GGAAACACTGCACTCCAGCCTGG	378423	256319	6128	153	7043	74911	168761	127553	4942	3891	5069	4055	4755	2048	1510	41	21	23	31	27	33	21	35	25	12	29	36	50	124	1366	1760
chr4:151197159-151197178	TCACACACTGCACTCCAGCCTGG	377834	255877	6096	272	1088	7192	104455	264763	4338	4930	4968	4799	4761	2049	1517	37	17	26	34	21	24	13	33	22	12	34	34	55	142	1386	1789
re-chr3:167033776-167033795	GACCACACTGCACTCCAGCCTGG	377828	255870	6090	118	2611	66866	175603	132629	4912	4415	3885	4799	4755	2048	1513	42	19	26	31	21	24	13	36	24	6	32	28	49	127	1371	1787
re-chr19:4715062-4715081	CGCCACTGCACTCCAGCCTTTGG	377933	255865	5766	101	3932	94006	213009	66882	3036	2138	1371	104	26	50	16	14	20	21	16	15	24	27	20	16	540	1330	1916	4750	4976	3062	4510
re-chr6:121743145-121743164	TTACACACTGCACTCCAGCCTGG	377804	255847	6067	139	890	7878	101364	267527	4332	4925	4968	4799	4756	2048	1511	37	17	26	31	19	23	13	31	22	6	26	29	46	127	1364	1775
re-chr7:101387597-101387616	CTTCACACTGCACTCCAGCCTGG	377802	255842	6064	97	3213	72887	175942	125661	3975	4921	4331	4799	4757	2049	1510	38	18	26	29	19	22	12	32	23	7	25	24	45	125	1365	1775
chr3:94905013-94905032	TGTTACACTGCACTCCAGCCTGG	377336	255433	5851	495	33647	99345	136440	107405	4216	3766	4159	4958	4759	2048	1508	18	4	7	8	3	7	1	10	8	4	13	15	16	117	1357	1761
chr6:36159800-36159819	ACGTACACTGCACTCCAGCCTGG	377328	255425	5845	14	232	2526	32113	342442	4800	4766	4816	4958	4755	2048	1509	18	3	7	8	3	6	2	11	7	2	8	13	14	111	1351	1759
chr21:42163938-42163957	AGATACACTGCACTCCAGCCTGG	377325	255423	5843	46	701	17214	187558	171805	4797	3769	4794	4958	4757	2048	1509	19	3	7	9	3	5	1	10	8	2	7	10	12	111	1348	1759
re-chr12:130865614-130865633	GCATACACTGCACTCCAGCCTGG	377324	255423	5842	18	444	3369	42574	330917	4700	4765	4794	4958	4755	2048	1509	20	3	7	9	3	5	1	10	8	2	7	10	12	109	1349	1759
re-chr20:51518993-51519012	CTCACACCTGTAATCCCAGCTGG	407326	255262	6148	119	3392	93987	247858	61967	2373	2944	2091	1828	997	702	104	96	53	111	78	79	116	65	99	96	525	588	1073	1449	3244	4639	5471
re-chr3:196583764-196583783	TGCCCACTGCACTCCAGCCTAGG	374044	255230	5386	136	1599	25136	263637	83531	4483	4619	4566	1609	482	369	365	60	72	90	64	80	58	83	69	50	81	90	170	1037	2969	1861	2107
re-chr5:97216197-97216216	TATCCACTGCACTCCAGCCTAGG	373873	255104	5328	71	1748	27814	261702	82537	4491	4464	4594	1609	471	363	360	59	67	83	62	73	54	84	69	49	71	91	163	1034	2906	1854	2100
re-chr14:92769009-92769028	CCCTCAGTGCACTCCAGCCTGGG	380027	255092	3743	17	761	20387	197287	161574	2976	2490	2935	2825	1831	1777	2893	10	10	17	6	7	6	13	11	3	15	17	10	18	134	171	244
chr17:31929418-31929437	GGTGCAGTGCACTCCAGCCTGGG	380009	255088	3711	48	439	10060	216749	152710	2534	2937	3053	2968	1831	1778	2905	7	7	13	6	7	4	7	10	2	11	12	8	4	127	168	244
chr16:2657586-2657605	ACTGCAATGCACTCCAGCCTGGG	379662	254865	3662	288	2376	64232	191367	121397	2612	2445	2996	2914	1843	1832	2906	5	12	5	3	4	1	5	4	2	5	11	6	8	109	134	265
re-chr4:147705328-147705347	CACCACTGCACTCCAGCCTCGGG	375914	254831	5925	2364	78810	128069	131325	35329	2727	3010	1405	154	93	142	47	34	60	36	49	29	56	45	20	51	714	1005	1772	4445	2738	2946	4731
re-chr2:124178996-124179015	AATGCAATGCACTCCAGCCTGGG	379598	254812	3640	9	610	6357	117010	255611	2607	2877	2996	2914	1843	1834	2889	4	12	5	3	4	1	5	4	2	1	8	5	2	100	117	254
chr20:30846204-30846223	CCACCAAGGCTGGAGTGCAGTGG	367745	253446	4298	3104	93199	117697	106695	47019	3394	2597	2977	2018	1812	3098	1005	43	44	31	18	41	45	30	39	38	53	66	69	151	182	280	1190
re-chr19:55421385-55421404	CCACCAAGGCTGGAGTGCAGTGG	367745	253446	4298	3104	93199	117697	106695	47019	3394	2597	2977	2018	1812	3098	1005	43	44	31	18	41	45	30	39	38	53	66	69	151	182	280	1190
chr9:125033113-125033132	GGCTACTCAGGAGGCTGAGGCGG	353061	253409	4569	3506	106377	207383	32339	3415	3749	1577	1327	827	558	166	130	107	200	93	104	73	80	93	92	68	110	425	748	1039	1794	2973	2066
chr10:32961318-32961337	TGCTACTCAGGAGGCTGAGGCGG	352874	253235	4530	2991	105800	208104	32483	3478	3852	1577	1327	827	561	165	126	103	190	94	95	70	84	89	85	66	107	431	747	1042	1758	2949	2058
re-chr1:114506616-114506635	TGCTACTCAGGAGGCTGAGGCGG	352874	253235	4530	2991	105800	208104	32483	3478	3852	1577	1327	827	561	165	126	103	190	94	95	70	84	89	85	66	107	431	747	1042	1758	2949	2058
chr2:177923213-177923232	CTGCCAAGGCTGGAGTGCAGTGG	366917	252861	4296	3099	77790	107838	140732	37432	3391	2728	2828	2018	1812	3093	1007	42	41	30	18	41	47	32	34	35	55	76	67	155	182	263	1186
chr10:23960295-23960314	ATGCCAAGGCTGGAGTGCAGTGG	366781	252746	4272	1218	77616	107443	142428	38073	3674	2728	2828	2018	1811	3075	1006	42	41	30	18	41	47	32	34	35	51	73	65	152	159	250	1168
re-chr8:100202962-100202981	ACGCCAAGGCTGGAGTGCAGTGG	365138	251562	4200	708	71143	201096	60446	31742	3609	2654	2828	2018	1811	3054	1006	39	40	27	19	39	43	31	33	34	49	39	49	132	139	197	1134
chr1:208809495-208809514	GAACCACTGCACTCCAGCCTCGG	369038	251290	5048	800	58348	164931	114457	30500	2960	4201	2872	1351	165	89	133	44	35	51	27	46	28	51	39	21	54	101	688	1376	3827	2192	2387
re-chr15:101016376-101016395	TGGCCAACATGGTGAAACCCTGG	348435	250911	6378	31683	93421	126721	86086	10375	1758	1742	1435	1279	575	292	127	195	160	154	152	156	191	117	79	113	512	925	1099	1499	3920	3685	5631
chr2:200838504-200838523	AGGTCAGGAGTTCGAGACCAGGG	362478	250867	3724	1257	72763	195268	88917	4255	994	901	997	830	486	122	83	90	83	86	122	48	196	182	53	87	271	387	521	532	1485	3172	3242
chr7:57257583-57257602	AGGTCAGGAGTTCGAGACCAGGG	362478	250867	3724	1257	72763	195268	88917	4255	994	901	997	830	486	122	83	90	83	86	122	48	196	182	53	87	271	387	521	532	1485	3172	3242
chr15:65494263-65494282	ACTCCAAGGCTGGAGTGCAGTGG	363117	250256	4112	193	10341	171205	135146	46231	3519	2593	3248	2018	1811	3038	995	38	34	22	16	35	36	25	31	32	50	38	35	128	131	182	1069
re-chr5:181111278-181111297	CAACACTGCACTCCAGCCTGAGG	369495	250195	5067	210	7073	87075	124558	150577	2883	3319	3965	1378	429	401	40	35	49	29	42	20	48	45	13	38	58	70	123	1318	3347	2201	4077
re-chr10:100908740-100908759	CAGCCAAGGCTGGAGTGCAGTGG	363020	250184	4196	357	8178	152189	142904	59388	3315	3551	2828	2018	1812	3039	1005	39	39	28	18	39	43	31	32	33	54	55	65	146	159	185	1135
chr9:135325477-135325496	AGCTCACTGCAACCTCCGCCTGG	379840	249923	5001	450	21786	125369	210229	21994	2718	632	479	290	286	81	83	96	79	88	56	93	162	84	65	85	923	1965	1652	1679	2013	4302	4341
re-chr21:36305927-36305946	AGCTCACTGCAACCTCCGCCTGG	379840	249923	5001	450	21786	125369	210229	21994	2718	632	479	290	286	81	83	96	79	88	56	93	162	84	65	85	923	1965	1652	1679	2013	4302	4341
re-chr12:8558436-8558455	CCCTCAAGGCTGGAGTGCAGTGG	360153	247921	3723	40	1092	20045	193178	145797	2953	2402	2824	2770	1811	3017	994	6	13	9	4	7	9	6	7	5	10	11	16	39	94	130	1016
chr17:50773610-50773629	ACTGCACTCCAGCCTGGTGAGGG	361471	247876	4545	280	7143	13770	18589	321681	904	275	139	122	48	35	39	25	37	27	23	32	23	26	23	34	1355	3338	3077	2550	3634	3693	3126
re-chrY:8294122-8294141	GTGGCAAGGCTGGAGTGCAGTGG	360110	247876	3695	264	12452	91497	105223	150673	2945	2408	2605	2937	1811	3028	994	6	6	5	4	6	5	2	6	4	7	15	14	24	102	140	1021
chr17:82044855-82044874	CTGACAAGGCTGGAGTGCAGTGG	360068	247843	3674	54	4155	89582	116296	149979	2916	2404	2597	3079	1811	3019	993	7	4	2	2	6	8	4	8	2	8	9	10	15	91	127	1011
re-chr8:60354871-60354890	GAGACAAGGCTGGAGTGCAGTGG	360051	247827	3673	22	330	15012	170768	173918	2926	3126	2597	3079	1811	3013	994	6	5	4	4	8	8	6	10	4	15	12	15	20	94	124	1010
chr10:102983710-102983729	GATTACAGGCATGAGCCACCTGG	365722	247433	6644	2370	56295	202640	93233	11120	1657	1030	816	489	151	155	106	116	137	144	211	122	146	175	132	135	1008	1486	1881	2754	5352	5589	4257
chr10:104299746-104299765	GATTACAGGCATGAGCCACCTGG	365722	247433	6644	2370	56295	202640	93233	11120	1657	1030	816	489	151	155	106	116	137	144	211	122	146	175	132	135	1008	1486	1881	2754	5352	5589	4257
chr16:50242002-50242021	GATTACAGGCATGAGCCACCTGG	365722	247433	6644	2370	56295	202640	93233	11120	1657	1030	816	489	151	155	106	116	137	144	211	122	146	175	132	135	1008	1486	1881	2754	5352	5589	4257
chr20:58377117-58377136	GATTACAGGCATGAGCCACCTGG	365722	247433	6644	2370	56295	202640	93233	11120	1657	1030	816	489	151	155	106	116	137	144	211	122	146	175	132	135	1008	1486	1881	2754	5352	5589	4257
chr7:144768511-144768530	GATTACAGGCATGAGCCACCTGG	365722	247433	6644	2370	56295	202640	93233	11120	1657	1030	816	489	151	155	106	116	137	144	211	122	146	175	132	135	1008	1486	1881	2754	5352	5589	4257
chr8:144737367-144737386	GATTACAGGCATGAGCCACCTGG	365722	247433	6644	2370	56295	202640	93233	11120	1657	1030	816	489	151	155	106	116	137	144	211	122	146	175	132	135	1008	1486	1881	2754	5352	5589	4257
chr8:65881248-65881267	GATTACAGGCATGAGCCACCTGG	365722	247433	6644	2370	56295	202640	93233	11120	1657	1030	816	489	151	155	106	116	137	144	211	122	146	175	132	135	1008	1486	1881	2754	5352	5589	4257
chr8_KI270815v1_alt:111850-111869	GATTACAGGCATGAGCCACCTGG	365722	247433	6644	2370	56295	202640	93233	11120	1657	1030	816	489	151	155	106	116	137	144	211	122	146	175	132	135	1008	1486	1881	2754	5352	5589	4257
chr9:30352763-30352782	GATTACAGGCATGAGCCACCTGG	365722	247433	6644	2370	56295	202640	93233	11120	1657	1030	816	489	151	155	106	116	137	144	211	122	146	175	132	135	1008	1486	1881	2754	5352	5589	4257
chr9:77215035-77215054	GATTACAGGCATGAGCCACCTGG	365722	247433	6644	2370	56295	202640	93233	11120	1657	1030	816	489	151	155	106	116	137	144	211	122	146	175	132	135	1008	1486	1881	2754	5352	5589	4257
re-chr10:23068793-23068812	GATTACAGGCATGAGCCACCTGG	365722	247433	6644	2370	56295	202640	93233	11120	1657	1030	816	489	151	155	106	116	137	144	211	122	146	175	132	135	1008	1486	1881	2754	5352	5589	4257
re-chr10:77438805-77438824	GATTACAGGCATGAGCCACCTGG	365722	247433	6644	2370	56295	202640	93233	11120	1657	1030	816	489	151	155	106	116	137	144	211	122	146	175	132	135	1008	1486	1881	2754	5352	5589	4257
re-chr17:68335282-68335301	GATTACAGGCATGAGCCACCTGG	365722	247433	6644	2370	56295	202640	93233	11120	1657	1030	816	489	151	155	106	116	137	144	211	122	146	175	132	135	1008	1486	1881	2754	5352	5589	4257
re-chr2:50684225-50684244	GATTACAGGCATGAGCCACCTGG	365722	247433	6644	2370	56295	202640	93233	11120	1657	1030	816	489	151	155	106	116	137	144	211	122	146	175	132	135	1008	1486	1881	2754	5352	5589	4257
re-chr6:117738467-117738486	GATTACAGGCATGAGCCACCTGG	365722	247433	6644	2370	56295	202640	93233	11120	1657	1030	816	489	151	155	106	116	137	144	211	122	146	175	132	135	1008	1486	1881	2754	5352	5589	4257
re-chrX:1568741-1568760	GATTACAGGCATGAGCCACCTGG	365722	247433	6644	2370	56295	202640	93233	11120	1657	1030	816	489	151	155	106	116	137	144	211	122	146	175	132	135	1008	1486	1881	2754	5352	5589	4257
re-chrY:1568741-1568760	GATTACAGGCATGAGCCACCTGG	365722	247433	6644	2370	56295	202640	93233	11120	1657	1030	816	489	151	155	106	116	137	144	211	122	146	175	132	135	1008	1486	1881	2754	5352	5589	4257
re-chr4:154385526-154385545	ACTGCACTCCAGCCTGGAGATGG	359752	246989	4452	115	1310	13832	21083	323407	925	426	66	43	27	26	25	12	18	17	10	14	15	9	9	20	1355	2958	3260	2707	3790	3627	3179
re-chr12:120558966-120558985	TTGCCACTGCACTCCAGCCCAGG	360891	245711	5239	790	9046	95968	132657	122417	4530	2769	1621	283	138	113	156	31	41	52	39	48	30	54	44	24	126	877	1513	3446	3434	2352	2619
chr11:67328182-67328201	GATTACAGGCATGAGCCACCCGG	365494	245646	6559	1612	55076	203816	93889	11063	1581	1010	813	484	137	151	102	115	132	138	204	114	140	164	125	131	1000	1485	1880	2754	5356	5532	4224
chr15:78539949-78539968	GATTACAGGCATGAGCCACCCGG	365494	245646	6559	1612	55076	203816	93889	11063	1581	1010	813	484	137	151	102	115	132	138	204	114	140	164	125	131	1000	1485	1880	2754	5356	5532	4224
chr17:67611745-67611764	GATTACAGGCATGAGCCACCCGG	365494	245646	6559	1612	55076	203816	93889	11063	1581	1010	813	484	137	151	102	115	132	138	204	114	140	164	125	131	1000	1485	1880	2754	5356	5532	4224
chr22:26541989-26542008	GATTACAGGCATGAGCCACCCGG	365494	245646	6559	1612	55076	203816	93889	11063	1581	1010	813	484	137	151	102	115	132	138	204	114	140	164	125	131	1000	1485	1880	2754	5356	5532	4224
chr7:23731153-23731172	GATTACAGGCATGAGCCACCCGG	365494	245646	6559	1612	55076	203816	93889	11063	1581	1010	813	484	137	151	102	115	132	138	204	114	140	164	125	131	1000	1485	1880	2754	5356	5532	4224
re-chr11:85908631-85908650	GATTACAGGCATGAGCCACCCGG	365494	245646	6559	1612	55076	203816	93889	11063	1581	1010	813	484	137	151	102	115	132	138	204	114	140	164	125	131	1000	1485	1880	2754	5356	5532	4224
re-chr5:173766735-173766754	GATTACAGGCATGAGCCACCCGG	365494	245646	6559	1612	55076	203816	93889	11063	1581	1010	813	484	137	151	102	115	132	138	204	114	140	164	125	131	1000	1485	1880	2754	5356	5532	4224
re-chr7:134173839-134173858	GATTACAGGCATGAGCCACCCGG	365494	245646	6559	1612	55076	203816	93889	11063	1581	1010	813	484	137	151	102	115	132	138	204	114	140	164	125	131	1000	1485	1880	2754	5356	5532	4224
chr15:28197710-28197729	ACTGCACTCCAGCCTGGTCAGGG	356777	245058	4210	40	829	15936	99134	240835	858	230	56	45	27	16	17	8	17	8	7	14	16	10	7	12	1355	3340	2769	2552	3323	3405	3053
re-chr15:22578204-22578223	ACTGCACTCCAGCCTGGTCAGGG	356777	245058	4210	40	829	15936	99134	240835	858	230	56	45	27	16	17	8	17	8	7	14	16	10	7	12	1355	3340	2769	2552	3323	3405	3053
re-chr15_KI270851v1_alt:222437-222456	ACTGCACTCCAGCCTGGTCAGGG	356777	245058	4210	40	829	15936	99134	240835	858	230	56	45	27	16	17	8	17	8	7	14	16	10	7	12	1355	3340	2769	2552	3323	3405	3053
re-chr1:235517437-235517456	CTCCCAAGGTGCTGGGATTATGG	372138	244956	865	1887	34760	316220	19133	109	163	96	98	63	41	29	35	168	47	33	19	30	17	26	22	32	52	89	99	113	571	701	386
re-chr7:66999980-66999999	GGCACAACTGCACTCCAGCCTGG	360134	243750	5037	5234	56949	107245	118297	72363	4011	3171	3041	3231	2403	3872	1517	45	21	28	40	20	30	19	34	29	15	40	47	55	118	285	1328
re-chr14:20363418-20363437	ACATCACTGCACTCCAGCCTAGG	357897	243660	4473	2638	31810	92390	123658	107347	2840	2394	2684	2752	495	377	391	30	43	56	41	45	28	56	40	19	81	182	217	346	2721	1656	1819
chr1:70873840-70873859	GTTTCACCATGTTGGCCAGGAGG	348383	243256	3706	19373	136324	172164	18591	1791	964	460	340	218	137	139	99	106	104	110	124	88	76	123	163	122	448	612	849	994	2648	3148	1865
chr2:220671364-220671383	GTTTCACCATGTTGGCCAGGAGG	348383	243256	3706	19373	136324	172164	18591	1791	964	460	340	218	137	139	99	106	104	110	124	88	76	123	163	122	448	612	849	994	2648	3148	1865
chr6:170456930-170456949	GTTTCACCATGTTGGCCAGGAGG	348383	243256	3706	19373	136324	172164	18591	1791	964	460	340	218	137	139	99	106	104	110	124	88	76	123	163	122	448	612	849	994	2648	3148	1865
chr6_KI270798v1_alt:193491-193510	GTTTCACCATGTTGGCCAGGAGG	348383	243256	3706	19373	136324	172164	18591	1791	964	460	340	218	137	139	99	106	104	110	124	88	76	123	163	122	448	612	849	994	2648	3148	1865
chr9:67476789-67476808	GTTTCACCATGTTGGCCAGGAGG	348383	243256	3706	19373	136324	172164	18591	1791	964	460	340	218	137	139	99	106	104	110	124	88	76	123	163	122	448	612	849	994	2648	3148	1865
re-chr9:38887150-38887169	GTTTCACCATGTTGGCCAGGAGG	348383	243256	3706	19373	136324	172164	18591	1791	964	460	340	218	137	139	99	106	104	110	124	88	76	123	163	122	448	612	849	994	2648	3148	1865
re-chr9:62111578-62111597	GTTTCACCATGTTGGCCAGGAGG	348383	243256	3706	19373	136324	172164	18591	1791	964	460	340	218	137	139	99	106	104	110	124	88	76	123	163	122	448	612	849	994	2648	3148	1865
chr16:67972069-67972088	TGGGCAACTGCACTCCAGCCTGG	356164	241155	5005	1326	51503	118590	123124	61613	3616	3192	4080	2817	2403	3827	1508	52	26	26	34	28	39	16	34	24	18	34	36	60	110	211	1252
re-chr17:69783589-69783608	AATACACTGCACTCCAGCCTAGG	354423	240872	3653	10	353	9211	101338	243510	2474	3049	3170	2946	471	362	357	5	15	16	5	18	6	14	15	5	19	14	21	99	2139	1388	1540
re-chr16:74989957-74989976	ACTGCACTCCAGCCTGAGTCTGG	345749	237286	3630	19	106	972	13713	330938	304	343	97	20	19	14	8	2	5	1	4	3	3	4	5	8	2436	1782	2581	3035	3059	2906	2669
chr3:19994380-19994399	GAGCACTTTGGGAGGCCAAATGG	320677	236727	3588	21	431	6789	79252	234183	3223	783	816	202	12	16	5	7	6	8	8	6	2	10	8	11	115	1333	1086	2528	3083	2917	1984
re-chr7:72076967-72076986	GTACCACTGCACTCCAGCCAGGG	347256	236390	4229	5184	105655	150075	71124	15182	2374	2668	2133	256	142	141	131	32	40	51	33	49	32	54	42	22	174	288	804	2808	1777	1831	2037
chr18:48346118-48346137	CCTCACCATGTTGGCCAGGCTGG	338424	235551	3779	2563	99147	182206	44513	9959	3230	3045	1131	1114	1149	736	580	72	74	114	74	49	65	179	98	64	60	111	426	581	516	852	1299
re-chr14:94461643-94461662	CTGCCACTGCACTCCAGCTTGGG	344701	235494	5463	5195	95972	130653	105642	7175	4781	2809	1305	475	344	308	334	78	93	124	90	109	65	103	88	56	187	881	2522	1741	1856	2038	2423
chr21:32942309-32942328	GGCTCACACCTGTAATCCCAGGG	376807	234684	5340	2659	81913	236106	48884	7192	1689	1348	1261	1276	871	250	130	227	155	125	87	148	111	98	108	90	551	714	901	905	2072	4415	4417
chr12:95133377-95133396	ACTGCACTCCAGCCTGTCCTGGG	341075	233879	3179	31	59	274	2323	338386	110	45	16	15	12	12	5	2	2	2	2	1	1	1	1	3	2679	2543	2216	2640	2465	2521	2289
chr8:6310979-6310998	CTGCACTCCAGCCTGGCGACAGG	340800	233580	4321	4847	16536	6818	7145	305368	597	296	191	128	97	96	30	45	35	27	35	41	37	44	32	32	2746	2737	2150	2787	2504	2730	3053
re-chr22:17278067-17278086	AATCACCATGTTGGCCAGGCTGG	338031	232513	3693	861	95918	185609	45391	10245	3221	3251	1131	1114	1149	737	566	69	73	116	70	48	63	147	95	61	57	87	417	570	506	778	1264
chr19:5763677-5763696	AGTCACCATGTTGGCCAGGCTGG	338038	231816	3686	1044	96139	185254	45391	10193	3218	3208	1131	1114	1148	733	566	69	73	114	71	48	65	145	95	61	55	87	415	572	504	772	1256
re-chr2:235703597-235703616	CTGCACTCCAGCCTGGAGGATGG	337766	231651	3848	144	2579	20228	166055	148759	490	89	57	43	16	19	14	12	10	3	12	7	8	10	11	17	2515	2807	2405	2092	3044	2803	2552
chr9:128415328-128415347	CTGCACTCCAGCCTGGATACAGG	337744	231626	3780	24	1238	18291	24699	293491	486	111	43	11	9	11	3	2	1	1	3	3	3	1	3	4	2520	2722	2335	2995	2683	2751	2526
chr15:24776925-24776944	TCACCATGTTGGCCAGGCTGAGG	331615	231392	3880	178	6456	109581	183665	31730	573	790	893	479	186	98	84	111	76	54	73	157	99	65	67	76	553	813	747	1141	2961	3358	3311
chr5:77894241-77894260	CTGCACTCCAGCCTGGAGAGAGG	337436	231380	3759	39	1185	13625	19031	303555	470	74	51	20	13	8	8	5	4	1	4	3	4	4	2	10	2518	2797	2288	2883	2638	2712	2548
re-chr15:56039429-56039448	GAGACAGGGCTGGAGTGCAGTGG	336713	231311	2756	15	35	740	18522	317395	2180	2322	1953	2289	1440	2294	2050	10	4	5	4	5	4	4	6	5	8	11	13	20	46	42	186
chr8:66462286-66462305	GGGACAGGGCTGGAGTGCAGTGG	336702	231301	2753	10	38	673	18967	317013	2180	2270	1953	2289	1441	2294	2049	9	4	4	2	3	4	2	3	2	5	11	13	16	43	36	186
chr17:68203646-68203665	TGAGACTGGCTGGAGTGCAGTGG	336635	231256	2733	48	132	3955	110819	221680	1596	2247	2001	2161	2269	1391	2143	3	7	7	2	2	1	2	5	2	6	7	7	9	20	79	163
re-chrX:9268156-9268175	ACTCACTGCAACCTCCGCCTCGG	347034	230940	3302	96	4465	80842	256530	5100	2390	632	453	414	343	88	86	72	70	57	83	119	83	63	71	154	397	549	627	694	885	2911	2810
chr10:85688385-85688404	GAGACACGGCTGGAGTGCAGTGG	336231	230890	2569	10	19	431	16113	319657	2025	2176	1845	2145	1404	2205	2338	5	2	2	2	4	1	2	2	2	2	4	4	4	5	8	56
re-chr14:30206590-30206609	CTGCACTCCAGCCTGGCTACAGG	335675	230208	3681	338	9383	12467	16541	296942	360	108	43	19	20	15	11	12	7	4	5	6	4	3	6	7	2677	2698	2165	2777	2461	2554	2494
chr8:35203164-35203183	TCTACATGGGAGGCTGAGGCAGG	313297	229919	4110	1639	84907	142398	26651	57690	3450	2381	2376	2289	2213	3014	1536	35	27	28	22	24	22	20	22	28	20	69	90	161	195	343	848
chr3:57279658-57279677	CTGCACTCCAGCCTGGCTGCAGG	335152	229870	3636	19	735	14617	105534	214246	360	95	70	33	24	15	13	2	2	1	4	1	1	3	1	3	2679	2651	2352	2800	2484	2588	2441
re-chr5:160204068-160204087	GGCTCACTGCAACCTCTGCCTGG	358218	229836	5472	1122	61949	154234	120629	20258	2130	881	679	413	390	119	124	113	108	121	90	123	169	116	90	98	1496	1551	1540	1739	2229	4682	4749
chr7:99165254-99165273	CAGCCACTGCACTCCAGCTTGGG	336222	229670	4692	839	18593	174328	131826	10619	4109	3854	1305	475	343	300	318	67	82	106	79	99	59	88	80	51	125	274	1974	1410	1505	1517	2018
chr2:97839287-97839306	CTGCACTCCAGCCTGGTGTCTGG	334689	229500	3523	11	237	7266	12062	315112	250	91	25	14	14	12	10	3	1	2	2	4	1	3	2	2	2789	2605	2952	2731	2818	2501	2402
re-chr20:32300903-32300922	CTGCACTCCAGCCTGGTGCTAGG	334658	229474	3502	9	378	7448	10017	316805	249	85	14	12	12	6	5	1	2	1	1	3	2	1	1	2	2789	2605	3031	2934	2412	2495	2393
chr5:104502521-104502540	TCACCATGTTGGCCAGGCTGTGG	331420	229473	3847	109	3711	106616	188686	32292	549	791	880	473	172	104	84	111	74	52	71	156	94	64	65	76	552	812	747	1141	3038	3314	3272
chr7:63094807-63094826	TCACCATGTTGGCCAGGCTGTGG	331420	229473	3847	109	3711	106616	188686	32292	549	791	880	473	172	104	84	111	74	52	71	156	94	64	65	76	552	812	747	1141	3038	3314	3272
re-chr10:28505001-28505020	TCACCATGTTGGCCAGGCTGTGG	331420	229473	3847	109	3711	106616	188686	32292	549	791	880	473	172	104	84	111	74	52	71	156	94	64	65	76	552	812	747	1141	3038	3314	3272
re-chr8:5259960-5259979	TCACCATGTTGGCCAGGCTGTGG	331420	229473	3847	109	3711	106616	188686	32292	549	791	880	473	172	104	84	111	74	52	71	156	94	64	65	76	552	812	747	1141	3038	3314	3272
re-chr17:18086721-18086740	CTGCCACTGCACTCCAGCATGGG	336108	229052	4516	3311	93283	127841	104764	6890	3972	2226	856	231	160	144	176	43	56	77	46	61	37	66	53	24	143	859	2671	1718	1819	1923	2142
re-chr2:195418207-195418226	TGTGACCAGGCTGGAGTGCAGGG	335065	228847	2631	56	7755	18024	86341	222888	1888	2083	1574	1706	2043	140	87	1	2	4	2	1	1	2	2	6	9	10	42	50	235	2145	1061
chr5:155746347-155746366	CAGCCACTGTACTCCAGCCTGGG	331189	226281	4288	1342	25160	185901	116521	2223	3685	3503	1904	870	666	573	527	99	150	321	139	114	84	141	115	71	137	149	310	401	629	782	1438
chr2:113538097-113538116	TGGCCACTGTACTCCAGCCTGGG	330865	226018	4233	973	19718	191249	116566	2329	3573	3679	1904	870	665	569	523	95	143	307	139	116	82	138	113	70	135	133	306	398	621	742	1427
re-chr9:41078322-41078341	TGGCCACTGTACTCCAGCCTGGG	330865	226018	4233	973	19718	191249	116566	2329	3573	3679	1904	870	665	569	523	95	143	307	139	116	82	138	113	70	135	133	306	398	621	742	1427
re-chr9:77229-77248	TGGCCACTGTACTCCAGCCTGGG	330865	226018	4233	973	19718	191249	116566	2329	3573	3679	1904	870	665	569	523	95	143	307	139	116	82	138	113	70	135	133	306	398	621	742	1427
re-chr8:37948070-37948089	TGAGACTCTGCACTCCAGCCTGG	333377	225351	3509	62	3207	54996	118315	156795	2559	2352	2822	2187	2814	1711	2860	13	3	2	4	2	1	2	1	2	3	1	8	10	18	136	175
re-chr11:19885948-19885967	AGTGCATCTGCACTCCAGCCTGG	333288	225266	3432	52	3315	66409	114296	149215	2762	2301	2452	2132	1895	2856	2884	8	2	3	9	3	4	1	3	1	1	6	8	4	15	50	161
re-chr3:36044031-36044050	TATACATCTGCACTCCAGCCTGG	333154	225152	3381	11	592	11464	119695	201391	2471	2490	2460	2407	1895	2844	2852	6	1	4	1	3	4	3	4	1	4	5	5	6	9	23	132
chr20:57979730-57979749	ATGGCATCTGCACTCCAGCCTGG	333146	225146	3378	9	135	1883	17553	313565	2713	2672	2680	2132	1895	2842	2846	8	2	4	9	4	5	2	4	1	4	8	8	4	12	23	127
chr2:135062106-135062125	TGCCACCATGTTGGCCAGGCTGG	324901	224036	3020	1140	95170	183783	35311	9488	1346	2609	2522	1114	1148	732	541	46	50	72	48	36	38	91	64	41	36	59	78	355	319	571	752
re-chr19:2808998-2809017	TGGCACCATGTTGGCCAGGCTGG	324837	224011	3000	748	94518	184504	35548	9516	1337	2592	2650	1114	1148	732	537	49	48	77	47	35	38	87	64	42	35	59	65	347	315	562	738
re-chr19:8038018-8038037	AACCACCATGTTGGCCAGGCTGG	324905	223996	3023	39	1695	98186	185740	39244	2607	2641	2522	1114	1148	733	541	47	50	72	47	36	40	92	64	41	36	57	77	354	318	573	752
re-chr1:31098753-31098772	GGCCACCATGTTGGCCAGGCTGG	324899	223990	3018	58	1924	98625	185358	38913	2535	2609	2522	1114	1148	732	541	46	50	72	47	36	38	91	64	41	35	58	78	354	318	570	751
chr17:1448106-1448125	ACTCCAGCCTGGGCGACAGAAGG	330078	223978	4542	3981	60946	169195	92419	3404	1035	827	539	438	138	83	104	98	107	74	108	98	99	238	225	63	736	731	1207	1279	3190	3635	2686
chr17_KI270862v1_alt:390132-390151	ACTCCAGCCTGGGCGACAGAAGG	330078	223978	4542	3981	60946	169195	92419	3404	1035	827	539	438	138	83	104	98	107	74	108	98	99	238	225	63	736	731	1207	1279	3190	3635	2686
re-chr8:49224781-49224800	ACTCCAGCCTGGGCGACAGACGG	329294	223338	4382	2464	54456	168533	99150	4658	920	784	508	416	99	79	97	99	102	71	102	92	91	202	187	65	728	732	1204	1280	3676	3532	2622
re-chrX:18878233-18878252	ACTCCAGCCTGGGCGACAGATGG	329238	223295	4364	2183	53654	168988	99633	4751	895	792	520	419	99	80	100	93	100	71	102	92	91	197	185	62	727	731	1203	1279	3856	3497	2610
re-chr18:44896538-44896557	TGGCACCACTGCACTCCAGCCGG	360953	222722	4985	5108	59470	110396	118130	67834	1976	3687	2208	1823	1818	116	64	35	69	39	37	68	49	52	31	57	123	109	552	914	1337	4232	2308
chr7:114680629-114680648	ATTTACTGGGAGGCTGAGGCAGG	301306	222362	3842	13	418	2474	11682	286718	2794	2945	2550	2856	3038	2704	1499	40	8	10	8	8	10	6	11	3	5	10	15	61	119	247	699
chr1:88851193-88851212	AAGTACTGGGAGGCTGAGGCAGG	301306	222359	3842	20	443	2086	2626	296129	2793	2998	3211	2856	3038	2704	1498	39	7	11	10	9	10	7	13	5	4	10	13	59	118	245	699
chr2:3522515-3522534	GAGACATGGGAGGCTGAGGCAGG	300422	221834	3782	44	2351	87875	137274	72877	2315	2977	3160	2289	2214	2939	1498	17	15	14	10	13	12	11	12	15	15	19	23	103	134	150	685
chr9:86224678-86224697	AAGCACTGGGAGGCTGAGGCAGG	300253	221747	3874	49	250	1315	8369	290268	2897	2967	3201	2709	3039	2703	1499	15	10	9	5	9	8	5	33	10	13	18	24	86	150	259	703
re-chr3:191524457-191524476	GAGCACTGGGAGGCTGAGGCAGG	300253	221747	3873	58	377	3724	44124	251969	2445	2967	3201	2709	3041	2703	1499	15	10	9	5	9	8	5	32	10	11	16	23	86	150	259	704
chr22:31181098-31181117	GCTCACTGGGAGGCTGAGGCAGG	300252	221739	3868	144	5546	123997	147916	22648	2433	2494	2560	2709	3044	2705	1498	16	8	9	5	8	8	6	31	9	14	14	17	83	146	254	707
chr2:46206651-46206670	TGGCACTGGGAGGCTGAGGCAGG	300242	221736	3862	24	102	915	5066	294134	3203	3139	3201	2709	3038	2702	1498	15	9	10	6	10	8	6	33	11	12	10	22	81	141	253	702
re-chr6:53688149-53688168	AATCACTGGGAGGCTGAGGCAGG	300228	221723	3853	16	221	1522	15424	283044	2885	2967	2560	2709	3038	2703	1498	15	8	9	5	8	8	6	32	9	9	7	16	77	135	249	699
chr1:35678624-35678643	CCACACCATGTTGGCCAGGCTGG	324835	221562	2994	84	2975	100848	182277	38650	2548	2453	2563	1114	1148	734	540	50	48	70	47	34	39	87	64	41	37	57	60	341	309	565	729
re-chr19:14491115-14491134	TCACACCATGTTGGCCAGGCTGG	324839	221556	2998	1334	96783	182360	35058	9281	1336	2453	2563	1114	1150	733	541	50	48	71	48	34	40	88	65	41	38	58	60	341	312	569	729
chr5:138260778-138260797	TGCAACTGGGAGGCTGAGGCAGG	299840	221414	3751	13	367	1109	8207	290142	3111	3037	3014	2399	3038	2703	1498	14	2	3	4	4	3	2	9	4	3	3	6	40	111	241	692
chr8:66817456-66817475	TTTCACCTGCCTCAGCCTCCCGG	300723	221382	2810	11	2564	107810	134683	55654	2368	1285	1555	1259	1883	406	66	31	19	16	15	10	18	27	13	17	20	30	63	168	328	1756	2366
re-chr7:157043589-157043608	GCTGACTGGGAGGCTGAGGCAGG	299766	221356	3726	144	6051	91769	168836	32963	2333	2397	2433	3035	3042	2709	1498	6	4	1	1	1	4	2	4	1	7	11	12	31	105	253	694
re-chr19:21578204-21578223	ACACCATGGGAGGCTGAGGCAGG	299266	221034	3619	73	3944	41976	103664	149603	2701	2284	2522	2626	2220	2958	1498	3	6	6	2	1	4	4	11	2	5	10	12	31	97	140	668
chr13:38504525-38504544	AATGCATGGGAGGCTGAGGCAGG	299193	220984	3617	12	363	7963	95889	194965	2711	2819	2326	2901	2213	2944	1501	4	4	6	3	4	5	4	9	2	6	9	15	43	92	137	678
chr17:75598153-75598172	CAGGCATGGGAGGCTGAGGCAGG	299188	220974	3611	15	88	612	7861	290605	2866	2807	2971	2901	2213	2941	1501	2	2	7	4	3	3	7	11	4	12	13	12	44	98	137	670
re-chr1:224923801-224923820	ATGGCATGGGAGGCTGAGGCAGG	299170	220960	3596	12	78	846	11686	286547	2695	2725	2971	2901	2213	2937	1499	2	3	6	4	3	3	6	11	3	5	10	10	38	90	125	666
re-chr3:118756329-118756348	GTTTCATGGGAGGCTGAGGCAGG	299136	220937	3575	76	4122	89509	137659	67768	2230	2698	2319	2757	2213	2945	1498	6	1	3	2	3	3	2	4	2	4	7	11	22	80	130	666
re-chr1:176829523-176829542	AGTTCATGGGAGGCTGAGGCAGG	299128	220930	3572	10	308	6570	95403	196836	2666	2920	2319	2757	2214	2940	1498	6	1	3	2	3	3	2	5	2	5	5	10	22	81	125	664
re-chr2:223275026-223275045	TAATCATGGGAGGCTGAGGCAGG	299114	220916	3562	9	110	678	10048	288268	2950	2774	2509	2757	2213	2940	1498	6	1	2	1	2	3	2	4	2	1	5	6	19	76	120	657
re-chrX:5551900-5551919	CTGCCACTGCATTCCAGCCTGGG	321133	219990	3984	7011	99150	120728	92692	1422	3435	2319	1580	713	554	439	440	94	110	137	109	344	129	134	105	87	130	256	317	399	588	905	1324
re-chr8:10581581-10581600	TCTCCAGCCTGGGTGACAGAGGG	316261	218629	6299	3397	63522	155351	78717	15241	5410	2037	1399	1234	775	139	169	136	134	99	136	140	135	213	120	88	201	735	1356	1467	1978	4973	3623
re-chr10:130002762-130002781	GCTCACACCTGTAATCCCAGAGG	353786	218133	4784	217	4975	89898	237218	21471	1280	1218	1254	819	258	124	200	108	97	70	116	87	77	82	73	103	536	732	785	1321	3707	3890	4140
chr2:2629626-2629645	TCACACCGGGAGGCTGAGGCAGG	294727	217996	3149	11	125	2735	43400	248455	2561	2071	2275	2365	2626	2436	2152	14	1	2	1	2	1	1	4	1	2	1	1	11	23	70	291
re-chr9:112155662-112155681	CCACCACTGCACTCCAGTCTGGG	315935	216200	4337	4260	80735	121247	106743	2893	3809	1640	1719	542	392	305	331	78	87	109	72	98	76	119	84	65	159	1464	904	1025	1193	1368	1653
chr17:35757105-35757124	TAGCCACTGCATTCCAGCCTGGG	313968	215092	3661	1237	18142	181562	111345	1597	3076	3008	1580	713	554	427	420	84	96	114	99	301	114	120	89	72	117	136	260	357	530	630	1208
re-chr18:21774856-21774875	AGGCCACTGCATTCCAGCCTGGG	313750	214907	3637	4339	64502	163919	79662	1226	2414	3120	1580	713	554	427	417	85	96	111	99	296	111	116	89	73	111	132	260	357	528	616	1188
chr20:32593038-32593057	TGGCCACTGCATTCCAGCCTGGG	313658	214835	3624	868	16245	182825	112119	1579	3064	3120	1580	713	554	426	415	86	96	112	99	286	111	116	89	73	109	131	259	358	517	608	1185
chr1:109360123-109360142	CTCCCACCTCGGCCTCCCAAAGG	296931	213402	4557	3110	45669	130136	95737	22242	2010	2932	1151	1013	1068	1319	145	95	53	230	250	94	93	82	56	75	161	274	414	514	996	1380	3877
chr20:51788741-51788760	CTCCCACCTCGGCCTCCCAAAGG	296931	213402	4557	3110	45669	130136	95737	22242	2010	2932	1151	1013	1068	1319	145	95	53	230	250	94	93	82	56	75	161	274	414	514	996	1380	3877
re-chr7:6313212-6313231	GGAGACTGAGGCAGGAGAATTGG	338520	213198	2770	2676	64875	185553	83917	1490	870	737	644	648	852	309	63	53	38	56	52	55	49	92	62	41	214	385	258	315	1403	1183	2440
chr17:74267554-74267573	CTGCCACTGCACTCCAACCTGGG	311186	212917	3451	5235	96429	117698	90732	1038	2874	1880	1241	501	368	319	333	81	97	125	76	95	71	111	94	88	531	335	400	446	582	817	1194
re-chr22:45321229-45321248	TTTACAAGGGAGGCTGAGGCAGG	285717	212182	3081	10	522	15774	190889	78521	2520	2301	1957	1950	1891	2528	2359	12	6	3	2	5	3	4	4	4	1	9	17	36	40	61	202
re-chr12:121683692-121683711	AATACAAGGGAGGCTGAGGCAGG	285697	212170	3077	22	695	16387	190187	78404	2310	2381	1957	1950	1891	2522	2357	12	6	3	2	4	3	4	4	4	4	12	22	40	44	53	202
chr8:22272408-22272427	TGAAACCCTGTCTCTACTAAAGG	292587	211715	3160	2214	66634	179036	40951	3732	1510	724	342	332	291	123	104	96	169	99	75	94	64	93	74	82	426	635	512	526	851	2673	2696
chr19:17886150-17886169	GAGCCACTGCACTCCAGTCTGGG	309066	211313	3755	7594	118137	140095	42084	1008	2163	2799	1348	542	391	299	334	75	87	110	74	103	67	119	96	71	226	739	595	618	783	844	1366
chr7:156902094-156902113	CCACCACTGCATTCCAGCCTGGG	306883	210659	3717	5403	82412	113555	103972	1458	3193	1913	2017	713	555	434	416	82	104	115	99	308	112	116	98	69	119	222	252	371	566	826	1124
chr16:66950194-66950213	ACTCCAGCCTGGGCAACAGACGG	305405	210596	6919	2656	46927	129644	103761	22390	1681	1930	1140	721	146	86	116	119	115	94	112	105	124	143	176	98	1267	1174	2512	2506	5890	5417	4307
chr1:180444238-180444257	AGGCCACTGCACTCCAGTCTGGG	307830	210304	3548	3443	62476	161943	78826	1084	2328	2862	1348	542	391	296	334	74	85	106	72	99	65	118	95	69	158	562	500	523	680	721	1272
chr1:226069317-226069336	ATTACAGGCGTGAGCCACCACGG	309409	209834	5696	14746	93651	143450	48243	9187	1195	938	598	312	306	123	96	112	221	243	81	104	159	103	115	86	957	1430	1981	2620	3027	3460	4883
chr2:112666134-112666153	ATTACAGGCGTGAGCCACCACGG	309409	209834	5696	14746	93651	143450	48243	9187	1195	938	598	312	306	123	96	112	221	243	81	104	159	103	115	86	957	1430	1981	2620	3027	3460	4883
chr21:42603832-42603851	ATTACAGGCGTGAGCCACCACGG	309409	209834	5696	14746	93651	143450	48243	9187	1195	938	598	312	306	123	96	112	221	243	81	104	159	103	115	86	957	1430	1981	2620	3027	3460	4883
chr4:56507066-56507085	ATTACAGGCGTGAGCCACCACGG	309409	209834	5696	14746	93651	143450	48243	9187	1195	938	598	312	306	123	96	112	221	243	81	104	159	103	115	86	957	1430	1981	2620	3027	3460	4883
re-chr10:71314004-71314023	ATTACAGGCGTGAGCCACCACGG	309409	209834	5696	14746	93651	143450	48243	9187	1195	938	598	312	306	123	96	112	221	243	81	104	159	103	115	86	957	1430	1981	2620	3027	3460	4883
re-chr4:39195095-39195114	ATTACAGGCGTGAGCCACCACGG	309409	209834	5696	14746	93651	143450	48243	9187	1195	938	598	312	306	123	96	112	221	243	81	104	159	103	115	86	957	1430	1981	2620	3027	3460	4883
re-chrX:101088339-101088358	ATTACAGGCGTGAGCCACCACGG	309409	209834	5696	14746	93651	143450	48243	9187	1195	938	598	312	306	123	96	112	221	243	81	104	159	103	115	86	957	1430	1981	2620	3027	3460	4883
chr5:32636914-32636933	CTTCCACTGTACTCCAGCCTGGG	305573	209512	3556	293	11151	122343	169257	2528	3039	2412	3043	870	665	568	481	69	98	211	94	79	62	92	81	53	93	105	105	287	518	607	879
chr8:2397926-2397945	CAGCCACTGCACTTCAGCCTGGG	304585	208246	2911	858	18164	174342	110211	978	2516	2384	1231	500	364	292	318	71	86	108	86	88	65	342	104	56	94	114	184	240	395	508	914
chr8_KI270821v1_alt:579194-579213	CAGCCACTGCACTTCAGCCTGGG	304585	208246	2911	858	18164	174342	110211	978	2516	2384	1231	500	364	292	318	71	86	108	86	88	65	342	104	56	94	114	184	240	395	508	914
re-chr8:2323781-2323800	CAGCCACTGCACTTCAGCCTGGG	304585	208246	2911	858	18164	174342	110211	978	2516	2384	1231	500	364	292	318	71	86	108	86	88	65	342	104	56	94	114	184	240	395	508	914
re-chr8_KI270821v1_alt:505039-505058	CAGCCACTGCACTTCAGCCTGGG	304585	208246	2911	858	18164	174342	110211	978	2516	2384	1231	500	364	292	318	71	86	108	86	88	65	342	104	56	94	114	184	240	395	508	914
chr1:245105415-245105434	GAAGACCAGCCTGGGCAACATGG	283096	207994	7710	9139	80759	150018	35009	8037	6311	4682	2334	2365	1640	976	693	88	176	161	151	104	149	151	316	182	110	331	1208	1106	2112	3597	2985
chr19:5845861-5845880	AAAGACCAGCCTGGGCAACATGG	283021	207941	7696	8353	78205	152368	33465	10540	6477	4682	2334	2365	1634	974	690	88	173	164	150	104	146	146	314	186	115	330	1210	1111	2097	3585	2980
chr20:38746139-38746158	AAAGACCAGCCTGGGCAACATGG	283021	207941	7696	8353	78205	152368	33465	10540	6477	4682	2334	2365	1634	974	690	88	173	164	150	104	146	146	314	186	115	330	1210	1111	2097	3585	2980
re-chr10:58304159-58304178	AAAGACCAGCCTGGGCAACATGG	283021	207941	7696	8353	78205	152368	33465	10540	6477	4682	2334	2365	1634	974	690	88	173	164	150	104	146	146	314	186	115	330	1210	1111	2097	3585	2980
re-chr12:132988210-132988229	AAAGACCAGCCTGGGCAACATGG	283021	207941	7696	8353	78205	152368	33465	10540	6477	4682	2334	2365	1634	974	690	88	173	164	150	104	146	146	314	186	115	330	1210	1111	2097	3585	2980
re-chr1:244679243-244679262	AAAGACCAGCCTGGGCAACATGG	283021	207941	7696	8353	78205	152368	33465	10540	6477	4682	2334	2365	1634	974	690	88	173	164	150	104	146	146	314	186	115	330	1210	1111	2097	3585	2980
chr3:192357528-192357547	CAGCCACTGAACTCCAGCCTGGG	304708	207080	1965	701	16402	175322	111883	393	1708	1586	769	277	171	167	186	47	66	362	64	62	42	71	57	37	55	71	129	129	224	304	640
chr16:86690669-86690688	CGCCCACCTCGGCCTCCCAAAGG	286209	206680	4586	11566	74473	140260	51353	8481	2186	2513	1151	1013	1067	1373	153	101	57	224	215	100	96	82	59	81	146	253	365	513	889	1402	3906
chr3:57734422-57734441	CGCCCACCTCGGCCTCCCAAAGG	286209	206680	4586	11566	74473	140260	51353	8481	2186	2513	1151	1013	1067	1373	153	101	57	224	215	100	96	82	59	81	146	253	365	513	889	1402	3906
chr7:146371606-146371625	CGCCCACCTCGGCCTCCCAAAGG	286209	206680	4586	11566	74473	140260	51353	8481	2186	2513	1151	1013	1067	1373	153	101	57	224	215	100	96	82	59	81	146	253	365	513	889	1402	3906
re-chr2:133926721-133926740	CGCCCACCTCGGCCTCCCAAAGG	286209	206680	4586	11566	74473	140260	51353	8481	2186	2513	1151	1013	1067	1373	153	101	57	224	215	100	96	82	59	81	146	253	365	513	889	1402	3906
re-chr3:32490002-32490021	CGCCCACCTCGGCCTCCCAAAGG	286209	206680	4586	11566	74473	140260	51353	8481	2186	2513	1151	1013	1067	1373	153	101	57	224	215	100	96	82	59	81	146	253	365	513	889	1402	3906
re-chr6:138457766-138457785	CGCCCACCTCGGCCTCCCAAAGG	286209	206680	4586	11566	74473	140260	51353	8481	2186	2513	1151	1013	1067	1373	153	101	57	224	215	100	96	82	59	81	146	253	365	513	889	1402	3906
chr5:179854290-179854309	ATTACAGGCGTGAGCCACCAGGG	305349	206677	5174	923	31918	144723	98932	28842	854	718	498	214	115	67	76	84	169	184	66	87	118	87	94	68	942	1422	1981	2620	4337	3223	4401
re-chr4:92454564-92454583	ATTACAGGCGTGAGCCACCAGGG	305349	206677	5174	923	31918	144723	98932	28842	854	718	498	214	115	67	76	84	169	184	66	87	118	87	94	68	942	1422	1981	2620	4337	3223	4401
chr10:122517319-122517338	TGCCCACCTCGGCCTCCCAAAGG	286416	206572	4620	10929	53005	87744	101416	33236	3047	2513	1151	1013	1068	1361	154	104	57	228	237	106	93	83	60	86	154	253	376	511	918	1425	3923
chr1:170321916-170321935	TGCCCACCTCGGCCTCCCAAAGG	286416	206572	4620	10929	53005	87744	101416	33236	3047	2513	1151	1013	1068	1361	154	104	57	228	237	106	93	83	60	86	154	253	376	511	918	1425	3923
chr1:64938121-64938140	TGCCCACCTCGGCCTCCCAAAGG	286416	206572	4620	10929	53005	87744	101416	33236	3047	2513	1151	1013	1068	1361	154	104	57	228	237	106	93	83	60	86	154	253	376	511	918	1425	3923
chr2:184612676-184612695	TGCCCACCTCGGCCTCCCAAAGG	286416	206572	4620	10929	53005	87744	101416	33236	3047	2513	1151	1013	1068	1361	154	104	57	228	237	106	93	83	60	86	154	253	376	511	918	1425	3923
re-chr16:19891652-19891671	TGCCCACCTCGGCCTCCCAAAGG	286416	206572	4620	10929	53005	87744	101416	33236	3047	2513	1151	1013	1068	1361	154	104	57	228	237	106	93	83	60	86	154	253	376	511	918	1425	3923
chr10:1161804-1161823	ATTACAGGCGTGAGCCACTGCGG	302141	205480	5352	16395	95163	138321	43692	8464	1098	814	403	288	294	132	87	109	214	231	78	107	78	104	103	79	964	1427	2471	2119	2861	3267	4618
chr14:73633275-73633294	ATTACAGGCGTGAGCCACTGCGG	302141	205480	5352	16395	95163	138321	43692	8464	1098	814	403	288	294	132	87	109	214	231	78	107	78	104	103	79	964	1427	2471	2119	2861	3267	4618
chr19:53927190-53927209	ATTACAGGCGTGAGCCACTGCGG	302141	205480	5352	16395	95163	138321	43692	8464	1098	814	403	288	294	132	87	109	214	231	78	107	78	104	103	79	964	1427	2471	2119	2861	3267	4618
chr2:69991816-69991835	ATTACAGGCGTGAGCCACTGCGG	302141	205480	5352	16395	95163	138321	43692	8464	1098	814	403	288	294	132	87	109	214	231	78	107	78	104	103	79	964	1427	2471	2119	2861	3267	4618
re-chr5:31536248-31536267	ATTACAGGCGTGAGCCACTGCGG	302141	205480	5352	16395	95163	138321	43692	8464	1098	814	403	288	294	132	87	109	214	231	78	107	78	104	103	79	964	1427	2471	2119	2861	3267	4618
chr8:8984127-8984146	CTCCCAAAGGCTGGGATTACAGG	286245	205403	387	644	236	474	195	284601	177	190	132	120	136	98	126	22	60	37	19	12	20	4	8	13	15	6	17	23	36	58	72
chr5:134717149-134717168	ATTACAGGCGTGAGCCACTGTGG	301982	205354	5243	13670	74836	110485	81328	21520	1003	822	378	272	238	139	81	100	209	221	79	104	78	102	89	76	959	1428	2472	2119	3390	3092	4501
chr5:174139666-174139685	ATTACAGGCGTGAGCCACTGTGG	301982	205354	5243	13670	74836	110485	81328	21520	1003	822	378	272	238	139	81	100	209	221	79	104	78	102	89	76	959	1428	2472	2119	3390	3092	4501
chr9:82659824-82659843	ATTACAGGCGTGAGCCACTGTGG	301982	205354	5243	13670	74836	110485	81328	21520	1003	822	378	272	238	139	81	100	209	221	79	104	78	102	89	76	959	1428	2472	2119	3390	3092	4501
re-chr19:54079579-54079598	ATTACAGGCGTGAGCCACTGTGG	301982	205354	5243	13670	74836	110485	81328	21520	1003	822	378	272	238	139	81	100	209	221	79	104	78	102	89	76	959	1428	2472	2119	3390	3092	4501
re-chr19_GL949746v1_alt:53957-53976	ATTACAGGCGTGAGCCACTGTGG	301982	205354	5243	13670	74836	110485	81328	21520	1003	822	378	272	238	139	81	100	209	221	79	104	78	102	89	76	959	1428	2472	2119	3390	3092	4501
re-chr19_GL949747v2_alt:53957-53976	ATTACAGGCGTGAGCCACTGTGG	301982	205354	5243	13670	74836	110485	81328	21520	1003	822	378	272	238	139	81	100	209	221	79	104	78	102	89	76	959	1428	2472	2119	3390	3092	4501
re-chr19_GL949748v2_alt:53957-53976	ATTACAGGCGTGAGCCACTGTGG	301982	205354	5243	13670	74836	110485	81328	21520	1003	822	378	272	238	139	81	100	209	221	79	104	78	102	89	76	959	1428	2472	2119	3390	3092	4501
re-chr19_GL949749v2_alt:53957-53976	ATTACAGGCGTGAGCCACTGTGG	301982	205354	5243	13670	74836	110485	81328	21520	1003	822	378	272	238	139	81	100	209	221	79	104	78	102	89	76	959	1428	2472	2119	3390	3092	4501
re-chr19_GL949750v2_alt:53957-53976	ATTACAGGCGTGAGCCACTGTGG	301982	205354	5243	13670	74836	110485	81328	21520	1003	822	378	272	238	139	81	100	209	221	79	104	78	102	89	76	959	1428	2472	2119	3390	3092	4501
re-chr19_GL949751v2_alt:53957-53976	ATTACAGGCGTGAGCCACTGTGG	301982	205354	5243	13670	74836	110485	81328	21520	1003	822	378	272	238	139	81	100	209	221	79	104	78	102	89	76	959	1428	2472	2119	3390	3092	4501
re-chr19_GL949752v1_alt:53957-53976	ATTACAGGCGTGAGCCACTGTGG	301982	205354	5243	13670	74836	110485	81328	21520	1003	822	378	272	238	139	81	100	209	221	79	104	78	102	89	76	959	1428	2472	2119	3390	3092	4501
re-chr19_GL949753v2_alt:53957-53976	ATTACAGGCGTGAGCCACTGTGG	301982	205354	5243	13670	74836	110485	81328	21520	1003	822	378	272	238	139	81	100	209	221	79	104	78	102	89	76	959	1428	2472	2119	3390	3092	4501
re-chr19_KI270938v1_alt:53957-53976	ATTACAGGCGTGAGCCACTGTGG	301982	205354	5243	13670	74836	110485	81328	21520	1003	822	378	272	238	139	81	100	209	221	79	104	78	102	89	76	959	1428	2472	2119	3390	3092	4501
re-chr7:5458292-5458311	ATTACAGGCGTGAGCCACTGTGG	301982	205354	5243	13670	74836	110485	81328	21520	1003	822	378	272	238	139	81	100	209	221	79	104	78	102	89	76	959	1428	2472	2119	3390	3092	4501
re-chr9:91721675-91721694	ATTACAGGCGTGAGCCACTGTGG	301982	205354	5243	13670	74836	110485	81328	21520	1003	822	378	272	238	139	81	100	209	221	79	104	78	102	89	76	959	1428	2472	2119	3390	3092	4501
re-chr4:169022340-169022359	TAGCCACTGGACTCCAGCCTGGG	302083	204989	1416	711	11704	178699	110765	197	1206	1141	527	169	136	128	135	31	44	382	43	46	25	41	35	22	49	45	67	72	128	185	444
chr16:64849054-64849073	ATTACAGGCGTGAGCCACCAAGG	305363	204722	5185	1121	32429	144445	98464	28887	862	715	503	218	129	77	73	81	165	190	65	86	120	87	94	68	942	1422	1981	2620	4279	3230	4412
chr5:177551105-177551124	ATTACAGGCGTGAGCCACCAAGG	305363	204722	5185	1121	32429	144445	98464	28887	862	715	503	218	129	77	73	81	165	190	65	86	120	87	94	68	942	1422	1981	2620	4279	3230	4412
chr7:98471606-98471625	ATTACAGGCGTGAGCCACCAAGG	305363	204722	5185	1121	32429	144445	98464	28887	862	715	503	218	129	77	73	81	165	190	65	86	120	87	94	68	942	1422	1981	2620	4279	3230	4412
re-chr18:77661402-77661421	AAGCCACTGCACTGCAGCCTGGG	299874	204384	2313	2767	62160	157655	76768	498	1544	1894	938	408	261	218	249	53	70	80	61	66	43	353	93	39	70	89	136	167	284	361	755
chr5:164387026-164387045	AGCCCACCTCGGCCTCCCAAAGG	285080	204317	4370	484	23958	106314	118606	35715	3850	2513	1151	1013	1059	1325	141	96	55	195	195	96	87	76	57	75	81	213	344	478	704	1278	3721
chr9:93931010-93931029	ACGCCACTGCAATCCAGCCTGGG	300295	204018	1446	22579	119692	139979	17875	91	915	731	551	146	114	71	116	35	31	60	31	421	50	43	29	25	44	45	64	73	183	268	464
re-chr1:231323054-231323073	TCACCACTGCACTCCAACCTGGG	297009	203476	3226	4359	76759	112921	101932	981	2631	1434	1565	501	368	317	320	73	85	105	77	84	61	96	87	80	488	295	327	441	539	766	996
chr5:164387027-164387046	GCCCACCTCGGCCTCCCAAAGGG	285170	203135	4382	21451	101043	116863	38519	7167	2656	1060	940	1006	1267	151	125	56	221	217	96	86	77	50	78	80	197	329	471	696	1302	3618	2205
re-chr16:19891651-19891670	GCCCACCTCGGCCTCCCAAAGGG	285170	203135	4382	21451	101043	116863	38519	7167	2656	1060	940	1006	1267	151	125	56	221	217	96	86	77	50	78	80	197	329	471	696	1302	3618	2205
re-chr6:138457765-138457784	GCCCACCTCGGCCTCCCAAAGGG	285170	203135	4382	21451	101043	116863	38519	7167	2656	1060	940	1006	1267	151	125	56	221	217	96	86	77	50	78	80	197	329	471	696	1302	3618	2205
re-chr1:39445688-39445707	AATTACAGGCGTGAGCCACCAGG	309546	203019	4981	1657	35129	146072	98347	28311	3664	929	718	466	224	128	70	90	107	203	220	80	98	121	97	95	166	866	1227	1753	2746	4244	2891
chr19:20241222-20241241	ATTACAGGCGTGAGCCACTGAGG	299235	202919	4868	1165	33855	141377	98382	24443	787	632	305	201	123	71	69	81	158	165	68	90	66	85	80	68	947	1424	2470	2119	4007	3042	4158
re-chr2:158276158-158276177	ATTACAGGCGTGAGCCACTGAGG	299235	202919	4868	1165	33855	141377	98382	24443	787	632	305	201	123	71	69	81	158	165	68	90	66	85	80	68	947	1424	2470	2119	4007	3042	4158
chr13:20437549-20437568	ACCCACCTCGGCCTCCCAAAGGG	284326	202413	4341	16795	87473	129980	42987	6976	2730	1060	940	1006	1257	149	125	52	217	212	94	82	78	47	81	82	184	323	469	682	1256	3593	2170
re-chr2:183592865-183592884	ACCCACCTCGGCCTCCCAAAGGG	284326	202413	4341	16795	87473	129980	42987	6976	2730	1060	940	1006	1257	149	125	52	217	212	94	82	78	47	81	82	184	323	469	682	1256	3593	2170
chr16:15427504-15427523	TCACCACTACACTCCAGCCTGGG	297875	201550	3133	4526	75543	111459	101013	1072	2666	1583	1690	583	484	375	368	108	304	122	85	90	60	110	94	48	91	170	187	241	438	667	879
chr16:15427583-15427602	TCACCACTACACTCCAGCCTGGG	297875	201550	3133	4526	75543	111459	101013	1072	2666	1583	1690	583	484	375	368	108	304	122	85	90	60	110	94	48	91	170	187	241	438	667	879
chr16_KI270853v1_alt:1085479-1085498	TCACCACTACACTCCAGCCTGGG	297875	201550	3133	4526	75543	111459	101013	1072	2666	1583	1690	583	484	375	368	108	304	122	85	90	60	110	94	48	91	170	187	241	438	667	879
chr16_KI270853v1_alt:1085555-1085574	TCACCACTACACTCCAGCCTGGG	297875	201550	3133	4526	75543	111459	101013	1072	2666	1583	1690	583	484	375	368	108	304	122	85	90	60	110	94	48	91	170	187	241	438	667	879
chr4:48199411-48199430	CAACCACTGCACTCCAGTCTGGG	293875	201117	3082	189	6608	100426	185134	1514	2691	2582	1719	542	390	296	315	66	78	92	62	85	65	102	75	57	106	352	304	362	527	554	957
chr5_KI270791v1_alt:152437-152456	GATTACAGGCGTGAGCCACTAGG	304629	200860	5127	2147	61850	158570	74238	7811	1190	746	551	232	85	89	54	72	80	169	179	67	82	91	85	81	864	1270	1594	2741	3662	4336	3187
re-chr5:1361552-1361571	GATTACAGGCGTGAGCCACTAGG	304629	200860	5127	2147	61850	158570	74238	7811	1190	746	551	232	85	89	54	72	80	169	179	67	82	91	85	81	864	1270	1594	2741	3662	4336	3187
chr10:68611440-68611459	AAGCCACCGCACTCCAGCCTGGG	294462	200621	2208	2625	60877	154950	75366	616	1498	1856	881	388	300	251	313	309	125	77	53	67	39	68	59	32	67	79	129	165	234	299	682
re-chr19:18101674-18101693	GGGCCACCGCACTCCAGCCTGGG	294199	200420	2203	4505	113616	135482	40063	494	1281	1886	881	388	300	252	315	304	127	75	53	66	37	68	59	32	68	79	128	166	238	293	675
chr1:120941493-120941512	AGGCCACTGCACTCCACCCTGGG	293558	199971	1810	1917	57543	157059	76609	409	1119	1474	638	184	142	114	142	33	47	54	38	50	30	51	51	28	442	125	231	240	270	338	629
chr1:148401623-148401642	AGGCCACTGCACTCCACCCTGGG	293558	199971	1810	1917	57543	157059	76609	409	1119	1474	638	184	142	114	142	33	47	54	38	50	30	51	51	28	442	125	231	240	270	338	629
chr1:149635659-149635678	AGGCCACTGCACTCCACCCTGGG	293558	199971	1810	1917	57543	157059	76609	409	1119	1474	638	184	142	114	142	33	47	54	38	50	30	51	51	28	442	125	231	240	270	338	629
re-chr1:120941990-120942009	AGGCCACTGCACTCCACCCTGGG	293558	199971	1810	1917	57543	157059	76609	409	1119	1474	638	184	142	114	142	33	47	54	38	50	30	51	51	28	442	125	231	240	270	338	629
re-chr1:148402120-148402139	AGGCCACTGCACTCCACCCTGGG	293558	199971	1810	1917	57543	157059	76609	409	1119	1474	638	184	142	114	142	33	47	54	38	50	30	51	51	28	442	125	231	240	270	338	629
re-chr1:149636156-149636175	AGGCCACTGCACTCCACCCTGGG	293558	199971	1810	1917	57543	157059	76609	409	1119	1474	638	184	142	114	142	33	47	54	38	50	30	51	51	28	442	125	231	240	270	338	629
chr13:20437548-20437567	CACCCACCTCGGCCTCCCAAAGG	286089	199955	4532	16913	78351	104002	67094	19590	1982	2800	1151	1013	1070	1356	151	100	59	217	220	94	96	83	59	82	155	221	366	506	944	1322	3854
chr14:70427489-70427508	CACCCACCTCGGCCTCCCAAAGG	286089	199955	4532	16913	78351	104002	67094	19590	1982	2800	1151	1013	1070	1356	151	100	59	217	220	94	96	83	59	82	155	221	366	506	944	1322	3854
chr15:63337696-63337715	CACCCACCTCGGCCTCCCAAAGG	286089	199955	4532	16913	78351	104002	67094	19590	1982	2800	1151	1013	1070	1356	151	100	59	217	220	94	96	83	59	82	155	221	366	506	944	1322	3854
chr20:60082694-60082713	CACCCACCTCGGCCTCCCAAAGG	286089	199955	4532	16913	78351	104002	67094	19590	1982	2800	1151	1013	1070	1356	151	100	59	217	220	94	96	83	59	82	155	221	366	506	944	1322	3854
chr3:41432032-41432051	CACCCACCTCGGCCTCCCAAAGG	286089	199955	4532	16913	78351	104002	67094	19590	1982	2800	1151	1013	1070	1356	151	100	59	217	220	94	96	83	59	82	155	221	366	506	944	1322	3854
re-chr14:30839390-30839409	CACCCACCTCGGCCTCCCAAAGG	286089	199955	4532	16913	78351	104002	67094	19590	1982	2800	1151	1013	1070	1356	151	100	59	217	220	94	96	83	59	82	155	221	366	506	944	1322	3854
re-chr18:34371825-34371844	CACCCACCTCGGCCTCCCAAAGG	286089	199955	4532	16913	78351	104002	67094	19590	1982	2800	1151	1013	1070	1356	151	100	59	217	220	94	96	83	59	82	155	221	366	506	944	1322	3854
re-chr2:183592866-183592885	CACCCACCTCGGCCTCCCAAAGG	286089	199955	4532	16913	78351	104002	67094	19590	1982	2800	1151	1013	1070	1356	151	100	59	217	220	94	96	83	59	82	155	221	366	506	944	1322	3854
re-chr7:100617603-100617622	AATTCAGCCTCCAGAGTAGCTGG	270322	199926	1704	221	4664	44788	219860	783	1132	1469	1233	227	262	185	143	53	43	38	50	47	226	69	42	45	59	40	72	194	179	264	395
chr16:9766676-9766695	GAGCCACTGCGCTCCAGCCTGGG	292997	199498	1821	5423	112774	134724	39845	200	1013	1475	688	240	192	167	197	36	50	127	346	50	35	64	41	34	67	51	109	119	215	268	548
re-chr12:76273048-76273067	GGGCCACTGCACTCCATCCTGGG	295297	199132	2051	3302	112318	135238	40159	669	1106	1650	740	244	189	164	181	43	49	76	53	57	32	54	50	37	491	132	196	307	301	409	743
chr16:79716494-79716513	ATACCACTGAACTCCAGCCTGGG	291919	198896	1855	3625	61992	148056	77952	259	1195	1199	1037	277	171	165	171	44	59	350	57	54	36	63	54	30	50	67	108	115	242	304	533
re-chr21:46321947-46321966	CAACCACTGCACTCCAACCTGGG	289994	198832	2737	181	6132	98941	183501	1235	2376	2364	1565	501	368	309	303	64	77	89	65	69	58	80	74	69	270	101	199	285	365	443	788
re-chr10:5972417-5972436	TGTCCACTGCATTCCAGCCTGGG	288903	198757	3026	70	1605	26402	258230	2594	2542	2633	2644	713	554	425	375	58	75	76	69	193	79	83	67	53	79	86	85	262	427	490	701
re-chr7:130002395-130002414	GGCTCACTGCAACCTCCACCAGG	306055	197267	4842	67	1442	45638	131143	127752	1752	611	412	238	67	67	56	67	53	70	44	81	101	67	54	52	1094	2193	1818	1924	4109	4177	4171
re-chrX:86158355-86158374	TTGCCACTGCACTCCTGCCTGGG	289267	197083	1515	2505	86936	114048	85453	310	1316	835	526	153	115	102	119	28	38	53	40	59	33	50	47	314	49	126	147	139	209	350	527
re-chr13:110729868-110729887	GCAGACCAGCCTGGGCAACATGG	268365	196687	7236	1965	32624	181222	42425	10112	5936	5750	2334	2365	1668	951	655	77	141	143	127	86	118	122	280	158	80	143	1098	1029	1967	3197	2712
re-chr7:15846830-15846849	CAGTCAGCCTCCGGAGTAGCTGG	265445	196197	967	29	490	12453	252110	361	834	854	825	95	105	80	70	30	21	19	25	71	216	38	18	19	25	20	30	65	68	108	171
re-chr11:12714435-12714454	CCACCACCGCACTCCAGCCTGGG	287278	196145	2187	2960	77536	106915	99166	666	1888	1071	1219	388	300	254	308	315	119	76	55	63	43	68	55	33	65	103	102	155	233	398	592
chr3:173052081-173052100	ATTACAGGCGTGAGCCACCGTGG	294324	195873	5302	18334	99792	103564	64411	8081	1006	846	564	265	215	133	90	93	170	189	74	93	71	77	104	71	955	1433	1985	2325	3503	3104	4551
chr6:5894185-5894204	ATTACAGGCGTGAGCCACCGTGG	294324	195873	5302	18334	99792	103564	64411	8081	1006	846	564	265	215	133	90	93	170	189	74	93	71	77	104	71	955	1433	1985	2325	3503	3104	4551
chr7:136104884-136104903	ATTACAGGCGTGAGCCACCGTGG	294324	195873	5302	18334	99792	103564	64411	8081	1006	846	564	265	215	133	90	93	170	189	74	93	71	77	104	71	955	1433	1985	2325	3503	3104	4551
re-chr17:67249396-67249415	ATTACAGGCGTGAGCCACCGTGG	294324	195873	5302	18334	99792	103564	64411	8081	1006	846	564	265	215	133	90	93	170	189	74	93	71	77	104	71	955	1433	1985	2325	3503	3104	4551
re-chr22:46498337-46498356	ATTACAGGCGTGAGCCACCGTGG	294324	195873	5302	18334	99792	103564	64411	8081	1006	846	564	265	215	133	90	93	170	189	74	93	71	77	104	71	955	1433	1985	2325	3503	3104	4551
re-chr4:23859509-23859528	ATTACAGGCGTGAGCCACCGTGG	294324	195873	5302	18334	99792	103564	64411	8081	1006	846	564	265	215	133	90	93	170	189	74	93	71	77	104	71	955	1433	1985	2325	3503	3104	4551
re-chr6:138611474-138611493	ATTACAGGCGTGAGCCACCGTGG	294324	195873	5302	18334	99792	103564	64411	8081	1006	846	564	265	215	133	90	93	170	189	74	93	71	77	104	71	955	1433	1985	2325	3503	3104	4551
re-chr9:21839954-21839973	ATTACAGGCGTGAGCCACCGTGG	294324	195873	5302	18334	99792	103564	64411	8081	1006	846	564	265	215	133	90	93	170	189	74	93	71	77	104	71	955	1433	1985	2325	3503	3104	4551
chr20:36380197-36380216	TTAGACCAGCCTGGGCAACATGG	266388	195313	7116	8541	74044	142477	31242	10042	4932	5888	2334	2365	1633	943	659	68	136	127	120	85	114	121	275	152	76	119	1088	1016	1945	3086	2634
chr1:147639126-147639145	GATTACAGGTGTGAGCCACCTGG	290707	195299	5691	1901	43463	163221	73650	8427	1392	879	664	406	127	148	96	126	146	199	130	109	127	123	122	131	818	1178	1555	2236	4672	4794	3539
chr12:120427351-120427370	GATTACAGGTGTGAGCCACCTGG	290707	195299	5691	1901	43463	163221	73650	8427	1392	879	664	406	127	148	96	126	146	199	130	109	127	123	122	131	818	1178	1555	2236	4672	4794	3539
chr12:89481143-89481162	GATTACAGGTGTGAGCCACCTGG	290707	195299	5691	1901	43463	163221	73650	8427	1392	879	664	406	127	148	96	126	146	199	130	109	127	123	122	131	818	1178	1555	2236	4672	4794	3539
chr20:34342590-34342609	GATTACAGGTGTGAGCCACCTGG	290707	195299	5691	1901	43463	163221	73650	8427	1392	879	664	406	127	148	96	126	146	199	130	109	127	123	122	131	818	1178	1555	2236	4672	4794	3539
chr22:19536800-19536819	GATTACAGGTGTGAGCCACCTGG	290707	195299	5691	1901	43463	163221	73650	8427	1392	879	664	406	127	148	96	126	146	199	130	109	127	123	122	131	818	1178	1555	2236	4672	4794	3539
chr22:45045966-45045985	GATTACAGGTGTGAGCCACCTGG	290707	195299	5691	1901	43463	163221	73650	8427	1392	879	664	406	127	148	96	126	146	199	130	109	127	123	122	131	818	1178	1555	2236	4672	4794	3539
re-chr10:102084467-102084486	GATTACAGGTGTGAGCCACCTGG	290707	195299	5691	1901	43463	163221	73650	8427	1392	879	664	406	127	148	96	126	146	199	130	109	127	123	122	131	818	1178	1555	2236	4672	4794	3539
re-chr13:76868983-76869002	GATTACAGGTGTGAGCCACCTGG	290707	195299	5691	1901	43463	163221	73650	8427	1392	879	664	406	127	148	96	126	146	199	130	109	127	123	122	131	818	1178	1555	2236	4672	4794	3539
re-chr17:68985688-68985707	GATTACAGGTGTGAGCCACCTGG	290707	195299	5691	1901	43463	163221	73650	8427	1392	879	664	406	127	148	96	126	146	199	130	109	127	123	122	131	818	1178	1555	2236	4672	4794	3539
re-chr21:32942307-32942326	GATTACAGGTGTGAGCCACCTGG	290707	195299	5691	1901	43463	163221	73650	8427	1392	879	664	406	127	148	96	126	146	199	130	109	127	123	122	131	818	1178	1555	2236	4672	4794	3539
re-chr22:23592720-23592739	GATTACAGGTGTGAGCCACCTGG	290707	195299	5691	1901	43463	163221	73650	8427	1392	879	664	406	127	148	96	126	146	199	130	109	127	123	122	131	818	1178	1555	2236	4672	4794	3539
re-chr4:182892396-182892415	GATTACAGGTGTGAGCCACCTGG	290707	195299	5691	1901	43463	163221	73650	8427	1392	879	664	406	127	148	96	126	146	199	130	109	127	123	122	131	818	1178	1555	2236	4672	4794	3539
chr12:101466181-101466200	GTAGACCAGCCTGGGCAACATGG	266381	195297	7086	1341	28938	180817	44698	10566	5825	5888	2334	2365	1644	933	656	68	134	125	118	85	112	115	269	147	73	120	1088	1017	1916	3062	2636
chr8:13975902-13975921	ATAGACCAGCCTGGGCAACATGG	266320	195251	7076	762	26033	183107	43478	12932	5983	5888	2334	2365	1637	935	656	68	133	126	119	84	110	116	267	147	71	121	1086	1015	1907	3053	2630
chr1:155074540-155074559	GATTACAGGTGTGAGCCACCCGG	290552	195173	5634	1148	42545	164137	74360	8341	1356	871	651	397	120	134	90	117	139	201	124	105	123	121	116	128	821	1179	1555	2236	4575	4766	3521
chr2:227040833-227040852	GATTACAGGTGTGAGCCACCCGG	290552	195173	5634	1148	42545	164137	74360	8341	1356	871	651	397	120	134	90	117	139	201	124	105	123	121	116	128	821	1179	1555	2236	4575	4766	3521
re-chr1:226142662-226142681	GATTACAGGTGTGAGCCACCCGG	290552	195173	5634	1148	42545	164137	74360	8341	1356	871	651	397	120	134	90	117	139	201	124	105	123	121	116	128	821	1179	1555	2236	4575	4766	3521
re-chr19:12819911-12819930	GATTACAGGTGTGAGCCACCCGG	290552	195173	5634	1148	42545	164137	74360	8341	1356	871	651	397	120	134	90	117	139	201	124	105	123	121	116	128	821	1179	1555	2236	4575	4766	3521
re-chr7:11112500-11112519	GATTACAGGTGTGAGCCACCCGG	290552	195173	5634	1148	42545	164137	74360	8341	1356	871	651	397	120	134	90	117	139	201	124	105	123	121	116	128	821	1179	1555	2236	4575	4766	3521
chr22:36129311-36129330	TCGCCACTGCACTCCTGCCTGGG	286409	195017	1436	1944	81643	178366	24222	229	1246	734	526	153	115	99	116	28	37	51	38	52	28	49	40	313	41	84	120	123	185	294	490
re-chr13:72505629-72505648	TTCCCACCTCAGCCTCCCAAAGG	277286	194589	7063	783	18125	72756	115110	70503	4968	3427	1734	1453	1436	1565	229	139	102	118	175	114	135	118	74	114	250	1001	1376	1388	2356	3288	5929
re-chr2:233102576-233102595	ATTACAGGCGTGAGCCACCGAGG	292418	194190	4972	1204	56924	153097	72316	8862	831	688	495	204	103	66	74	79	133	147	66	76	59	72	85	62	944	1422	1981	2323	4164	3068	4256
re-chr3:171968874-171968893	ATTACAGGCGTGAGCCACCGAGG	292418	194190	4972	1204	56924	153097	72316	8862	831	688	495	204	103	66	74	79	133	147	66	76	59	72	85	62	944	1422	1981	2323	4164	3068	4256
re-chr8:29219790-29219809	ATTACAGGCGTGAGCCACCGAGG	292418	194190	4972	1204	56924	153097	72316	8862	831	688	495	204	103	66	74	79	133	147	66	76	59	72	85	62	944	1422	1981	2323	4164	3068	4256
re-chr10:10762899-10762918	CACCCAGGCTGGAGGGCAGTGGG	280554	192917	2027	2743	91600	98396	87221	575	949	1139	337	242	218	119	68	69	64	37	59	60	31	54	324	58	124	119	248	250	406	572	1749
chr12:49935736-49935755	ATTACAGGCATGAGCCACCAAGG	270739	192882	5966	1166	31288	121201	85369	31702	1076	958	586	317	149	91	101	101	100	187	96	125	173	105	99	78	1076	1641	2355	2895	4888	3809	5084
chr16:4944091-4944110	ATTACAGGCATGAGCCACCAAGG	270739	192882	5966	1166	31288	121201	85369	31702	1076	958	586	317	149	91	101	101	100	187	96	125	173	105	99	78	1076	1641	2355	2895	4888	3809	5084
chr3:32608447-32608466	ATTACAGGCATGAGCCACCAAGG	270739	192882	5966	1166	31288	121201	85369	31702	1076	958	586	317	149	91	101	101	100	187	96	125	173	105	99	78	1076	1641	2355	2895	4888	3809	5084
re-chrY:17922090-17922109	ATTACAGGCATGAGCCACCAAGG	270739	192882	5966	1166	31288	121201	85369	31702	1076	958	586	317	149	91	101	101	100	187	96	125	173	105	99	78	1076	1641	2355	2895	4888	3809	5084
re-chr12:29321389-29321408	CACCCAGGCTGGAGCGCAGTGGG	280686	192799	1765	2219	91850	98287	87911	410	793	989	259	162	159	90	54	52	46	28	41	51	32	45	342	113	98	96	226	194	369	458	1543
chr18:79281843-79281862	TGAAACCCTGTCTCTACTAATGG	264914	192751	2389	54	2690	68400	179111	14656	817	471	227	219	46	58	59	55	106	56	47	50	37	52	41	46	378	620	512	526	1988	2060	2045
re-chr1:63301474-63301493	GCTCACTGCAACCTCTGCCTCGG	296485	192628	4691	2497	88474	176112	26603	2759	1485	889	594	591	483	132	128	127	121	94	134	182	139	93	110	207	618	796	963	1093	1748	4136	3963
re-chr5:79602545-79602564	GCTCACTGCAACCTCTGCCTCGG	296485	192628	4691	2497	88474	176112	26603	2759	1485	889	594	591	483	132	128	127	121	94	134	182	139	93	110	207	618	796	963	1093	1748	4136	3963
re-chr11:75460339-75460358	AGACCACTGCACTCCAGGCTGGG	282188	192559	1772	497	28038	119124	133993	534	1162	1525	980	247	183	159	158	37	38	51	37	44	32	45	38	21	56	348	146	259	315	316	537
re-chr22:43119590-43119609	TGACCACTGCACTCCAGGCTGGG	282180	192551	1768	88	4052	89738	187661	640	1539	1525	980	247	183	159	158	37	39	51	37	44	32	45	38	21	51	343	145	259	313	314	535
re-chr14:88859650-88859669	ATTACAGGCATGAGCCACCAGGG	270632	192550	5943	1038	30751	121031	85920	31888	1080	941	579	313	152	84	95	102	100	173	94	121	170	105	101	77	1080	1645	2355	2895	4958	3798	5068
re-chrX:3475945-3475964	ATTACAGGCATGAGCCACCAGGG	270632	192550	5943	1038	30751	121031	85920	31888	1080	941	579	313	152	84	95	102	100	173	94	121	170	105	101	77	1080	1645	2355	2895	4958	3798	5068
re-chrX:2169875-2169894	ACTCCACTGCACTTCAGCCTGGG	279910	192277	2461	2061	51340	149888	75829	758	1640	1416	2092	500	364	290	295	58	61	76	65	68	48	255	79	41	71	88	65	185	357	437	553
re-chrY:2169875-2169894	ACTCCACTGCACTTCAGCCTGGG	279910	192277	2461	2061	51340	149888	75829	758	1640	1416	2092	500	364	290	295	58	61	76	65	68	48	255	79	41	71	88	65	185	357	437	553
chr13:50674178-50674197	ATTACAGGCATGAGCCACCACGG	275800	191940	6596	11332	76625	126117	49235	12384	1506	1209	711	442	391	151	118	130	126	240	116	150	252	130	139	104	1095	1653	2355	2895	3550	4117	5673
chr4:39523031-39523050	ATTACAGGCATGAGCCACCACGG	275800	191940	6596	11332	76625	126117	49235	12384	1506	1209	711	442	391	151	118	130	126	240	116	150	252	130	139	104	1095	1653	2355	2895	3550	4117	5673
re-chr21:40061296-40061315	ATTACAGGCATGAGCCACCACGG	275800	191940	6596	11332	76625	126117	49235	12384	1506	1209	711	442	391	151	118	130	126	240	116	150	252	130	139	104	1095	1653	2355	2895	3550	4117	5673
re-chr9:19195686-19195705	ATTACAGGCATGAGCCACCACGG	275800	191940	6596	11332	76625	126117	49235	12384	1506	1209	711	442	391	151	118	130	126	240	116	150	252	130	139	104	1095	1653	2355	2895	3550	4117	5673
chrX:2996394-2996413	AATCCACTGCACTCCAGCTTGGG	279191	191871	2869	115	5738	92567	178685	2085	1926	2439	2318	475	343	299	293	52	59	81	59	72	46	65	47	41	88	97	439	566	596	607	816
chrX:138702133-138702152	TCACCACGGCACTCCAGCCTGGG	281036	191673	1575	2350	72065	107783	98287	534	1340	802	840	298	264	299	444	340	33	39	26	38	20	39	33	15	37	46	51	63	126	228	342
re-chr6:113102113-113102132	ATACCACTGCCCTCCAGCCTGGG	280314	191545	1947	3695	59125	141401	75697	340	1258	1297	1136	335	234	192	199	41	48	59	315	50	36	58	59	36	67	60	86	125	261	329	526
re-chr8:35657028-35657047	ACTCCACTGCACTCCAGCTTGGG	279701	191143	3009	2128	50959	148345	75081	1396	1962	1601	2318	475	343	300	298	53	59	83	60	74	46	66	49	42	153	195	552	620	670	687	885
re-chr15:78522348-78522367	TGGCCAGGCTGGTCTCGAACCGG	284078	191006	3328	96	3026	67435	194650	18870	517	666	787	461	96	45	50	74	70	39	57	64	42	62	48	122	899	545	777	1033	2580	2856	2935
chr6:1600459-1600478	CCTCCACTACACTCCAGCCTGGG	280350	190943	2601	246	13434	155745	107308	1166	2239	1516	2252	583	483	367	333	77	220	87	62	70	50	78	65	38	67	71	69	176	346	427	535
re-chr2:63639136-63639155	ACTCCACTGCACTCCAACCTGGG	279262	190818	2597	2380	51394	148240	74494	945	1648	1365	2089	501	368	309	285	54	68	72	53	57	51	58	59	56	365	165	148	307	425	505	635
chr5:203352-203371	ACACCACTGCACTCCTGCCTGGG	277521	189503	1463	21389	80917	107503	67314	262	903	641	709	153	117	101	112	25	35	53	38	55	26	48	42	332	60	117	121	126	251	349	466
re-chr19:7142050-7142069	ACACCACTGCACTCCCGCCTGGG	276505	188641	1051	21088	80745	107285	67227	84	659	421	494	83	59	58	67	24	24	30	19	26	17	34	25	354	108	59	49	59	134	219	307
re-chr19:1281344-1281363	AGTCCACTGGACTCCAGCCTGGG	276417	188531	1136	40	3453	88255	184377	290	755	1008	973	169	136	128	122	25	34	233	33	30	21	31	26	19	38	34	37	64	100	111	215
re-chr8:11094120-11094139	TGACCACGGCACTCCAGCCTGGG	274844	187472	1438	69	3472	86428	184273	601	1243	1238	840	298	264	297	430	253	33	36	26	33	18	38	31	14	35	29	41	57	92	121	279
chr10:122022538-122022557	CATTACAGGCATGAGCCACCAGG	271441	186782	5615	900	30392	121374	86605	32158	4935	1186	999	593	316	152	84	89	103	102	178	93	106	168	101	102	124	979	1441	2151	2839	4749	3368
chr14:71218176-71218195	TTGACAGGGTTTCACCATGTTGG	256159	186549	4612	684	37317	105189	81249	31712	4011	4004	2022	1524	1818	1873	791	107	95	59	71	49	77	142	90	83	97	95	351	294	360	679	1896
chr13:31379154-31379173	GTTGCAGTGAGCCGAGATCATGG	267948	185687	5823	11538	55757	81123	76232	43207	2257	1402	622	439	250	210	95	86	102	66	109	96	237	210	91	104	558	1014	1983	2811	3623	2975	5052
re-chr10:967763-967782	GTTGCAGTGAGCCGAGATCATGG	267948	185687	5823	11538	55757	81123	76232	43207	2257	1402	622	439	250	210	95	86	102	66	109	96	237	210	91	104	558	1014	1983	2811	3623	2975	5052
re-chr12:111261503-111261522	TAACCACTGCACACCAGCCTGGG	271493	185406	1313	83	3951	87439	179706	312	1138	1122	748	168	132	122	144	28	34	37	26	40	252	52	43	18	35	54	58	101	134	159	327
re-chr9:110762304-110762323	ACTCCACCGCACTCCAGCCTGGG	270228	185034	1852	1657	49121	145657	73161	615	1245	1011	1588	388	300	251	285	237	82	58	40	49	33	51	41	26	50	66	54	132	205	252	369
chr14:90848987-90849006	AGTCCACCGCACTCCAGCCTGGG	269965	184838	1799	85	4334	86567	178136	842	1222	1570	1588	388	300	251	286	194	79	56	39	48	31	50	41	25	50	59	49	129	182	210	347
re-chr9:127863787-127863806	ACTCCACTGCAATCCAGCCTGGG	270213	184792	1158	1005	47719	146946	74369	168	740	606	958	146	112	71	97	29	23	41	24	258	38	38	27	23	41	37	36	66	138	179	233
chr17:15862833-15862852	TCTCACTGCAACCTCTGCCTCGG	284889	184749	3634	71	3561	94398	179051	7806	3169	889	594	591	446	88	83	78	76	57	93	115	92	63	76	131	113	554	723	817	934	3232	3068
chr17:20680466-20680485	TCTCACTGCAACCTCTGCCTCGG	284889	184749	3634	71	3561	94398	179051	7806	3169	889	594	591	446	88	83	78	76	57	93	115	92	63	76	131	113	554	723	817	934	3232	3068
chr13:82339436-82339455	AGCTCACTGCAACCTCCACCTGG	287193	184282	5254	438	21306	92796	148251	24388	2831	792	551	351	321	102	95	91	80	100	77	119	152	92	68	84	894	1949	1704	1742	2122	4506	4549
chr10:10762893-10762912	TGCCCACTGCCCTCCAGCCTGGG	268217	183745	1741	109	991	17760	248474	880	1479	1509	1461	335	233	194	186	38	41	46	222	39	31	52	48	30	60	61	61	131	234	276	368
re-chr1:31186443-31186462	CATCCACTGCCCTCCAGCCTGGG	268226	183725	1707	40	1206	23303	242831	845	1459	1455	1463	335	233	192	188	38	40	48	206	38	30	52	48	29	54	50	53	113	219	256	344
chrX:139918630-139918649	ACTCCACTTCACTCCAGCCTGGG	267540	183225	1519	1368	47700	145015	72976	464	944	822	1210	264	202	191	201	42	257	52	34	38	25	46	41	24	95	97	54	123	225	263	329
re-chr1:52085416-52085435	AATCCACTGCACTCCATCCTGGG	270191	182780	1562	64	3899	87498	174015	1031	1015	1315	1341	244	188	163	162	36	34	52	36	45	24	43	38	29	229	59	52	200	187	276	383
re-chr11:85029803-85029822	GAGGCAGGAGAATCACTTGAAGG	254315	180467	3465	1198	68509	155773	27031	1792	1092	523	559	498	411	125	150	100	110	102	151	78	82	99	208	96	321	451	545	506	1434	2851	3012
chrY:7245280-7245299	CACCCACCTCAGCCTCCCAAAGG	256387	179579	6255	13661	58443	79199	69814	35135	2770	4311	1734	1453	1437	1586	201	119	84	106	211	105	111	98	63	97	215	308	861	1019	1841	2532	5304
re-chr7:31494538-31494557	CACCCACCTCAGCCTCCCAAAGG	256387	179579	6255	13661	58443	79199	69814	35135	2770	4311	1734	1453	1437	1586	201	119	84	106	211	105	111	98	63	97	215	308	861	1019	1841	2532	5304
chr1:40428288-40428307	CCAACATGGTGAAACCCTGTTGG	245611	179475	4031	90	2751	43460	107801	91502	1428	505	233	185	105	67	55	60	59	100	54	39	49	39	66	75	767	1862	1818	1524	2802	3604	3574
re-chr1:40428292-40428311	CCAACAGGGTTTCACCATGTTGG	245611	179475	4031	90	2751	43460	107801	91502	3574	3604	2802	1524	1818	1862	767	75	66	39	49	39	54	100	59	60	55	67	105	185	233	505	1428
chr3:182032627-182032646	TGCCCACCTCAGCCTCCCAAAGG	256360	179413	6306	9313	38212	66280	78276	64182	4249	4114	1734	1453	1428	1592	213	124	82	109	223	106	125	105	63	102	194	298	849	1011	1807	2599	5343
re-chr10:56801817-56801836	TGCCCACCTCAGCCTCCCAAAGG	256360	179413	6306	9313	38212	66280	78276	64182	4249	4114	1734	1453	1428	1592	213	124	82	109	223	106	125	105	63	102	194	298	849	1011	1807	2599	5343
re-chr3:61974310-61974329	TGCCCACCTCAGCCTCCCAAAGG	256360	179413	6306	9313	38212	66280	78276	64182	4249	4114	1734	1453	1428	1592	213	124	82	109	223	106	125	105	63	102	194	298	849	1011	1807	2599	5343
chr7:138507707-138507726	AAGGACCAGCCTGGGCAACATGG	244462	179253	5692	277	10000	81136	131874	21172	4719	3792	4553	2365	1629	933	618	51	92	86	74	56	77	77	194	94	53	76	175	555	1335	2388	1667
chr21:25103100-25103119	CGCCCACCTCAGCCTCCCAAAGG	256041	179177	6233	7629	55144	103777	63841	25586	2991	4114	1734	1453	1425	1578	205	120	80	102	219	106	125	99	62	101	171	294	833	1004	1732	2543	5285
chr4:159637027-159637046	CGCCCACCTCAGCCTCCCAAAGG	256041	179177	6233	7629	55144	103777	63841	25586	2991	4114	1734	1453	1425	1578	205	120	80	102	219	106	125	99	62	101	171	294	833	1004	1732	2543	5285
re-chr1:205615149-205615168	CGCCCACCTCAGCCTCCCAAAGG	256041	179177	6233	7629	55144	103777	63841	25586	2991	4114	1734	1453	1425	1578	205	120	80	102	219	106	125	99	62	101	171	294	833	1004	1732	2543	5285
re-chr19:54322172-54322191	CGCCCACCTCAGCCTCCCAAAGG	256041	179177	6233	7629	55144	103777	63841	25586	2991	4114	1734	1453	1425	1578	205	120	80	102	219	106	125	99	62	101	171	294	833	1004	1732	2543	5285
re-chr19_GL949746v1_alt:303589-303608	CGCCCACCTCAGCCTCCCAAAGG	256041	179177	6233	7629	55144	103777	63841	25586	2991	4114	1734	1453	1425	1578	205	120	80	102	219	106	125	99	62	101	171	294	833	1004	1732	2543	5285
re-chr19_GL949747v2_alt:303518-303537	CGCCCACCTCAGCCTCCCAAAGG	256041	179177	6233	7629	55144	103777	63841	25586	2991	4114	1734	1453	1425	1578	205	120	80	102	219	106	125	99	62	101	171	294	833	1004	1732	2543	5285
re-chr19_GL949753v2_alt:303672-303691	CGCCCACCTCAGCCTCCCAAAGG	256041	179177	6233	7629	55144	103777	63841	25586	2991	4114	1734	1453	1425	1578	205	120	80	102	219	106	125	99	62	101	171	294	833	1004	1732	2543	5285
re-chr19_KI270938v1_alt:304558-304577	CGCCCACCTCAGCCTCCCAAAGG	256041	179177	6233	7629	55144	103777	63841	25586	2991	4114	1734	1453	1425	1578	205	120	80	102	219	106	125	99	62	101	171	294	833	1004	1732	2543	5285
chr4:86472441-86472460	TGTGACCAGCCTGGGCAACATGG	244283	179149	5713	8099	63008	83102	74251	15762	3952	3669	4604	2365	1637	938	620	54	90	86	74	49	81	84	218	89	55	75	158	547	1378	2407	1645
chr9:24009598-24009617	TGTGACCAGCCTGGGCAACATGG	244283	179149	5713	8099	63008	83102	74251	15762	3952	3669	4604	2365	1637	938	620	54	90	86	74	49	81	84	218	89	55	75	158	547	1378	2407	1645
re-chr12:45843570-45843589	TGTGACCAGCCTGGGCAACATGG	244283	179149	5713	8099	63008	83102	74251	15762	3952	3669	4604	2365	1637	938	620	54	90	86	74	49	81	84	218	89	55	75	158	547	1378	2407	1645
re-chr13:103144868-103144887	CATGACCAGCCTGGGCAACATGG	244203	179062	5690	7612	65738	81820	71871	17092	3668	3788	4604	2365	1637	935	619	49	97	86	75	57	76	83	207	88	56	62	155	544	1379	2386	1638
re-chr18:54646214-54646233	CATGACCAGCCTGGGCAACATGG	244203	179062	5690	7612	65738	81820	71871	17092	3668	3788	4604	2365	1637	935	619	49	97	86	75	57	76	83	207	88	56	62	155	544	1379	2386	1638
re-chr1:15697839-15697858	GGTGACCAGCCTGGGCAACATGG	244161	179042	5653	1049	19409	123551	82469	17674	4571	3669	4604	2365	1629	931	617	51	89	81	70	49	75	78	207	86	52	73	158	547	1320	2361	1636
chr5:139460956-139460975	AGTGACCAGCCTGGGCAACATGG	244156	179036	5652	528	16725	126006	82999	17893	4678	3669	4604	2365	1630	932	618	51	88	81	72	49	74	79	204	86	50	73	157	547	1320	2362	1634
chr16:85739595-85739614	AATGACCAGCCTGGGCAACATGG	244081	178962	5623	215	9473	81232	131899	21256	4654	3788	4604	2365	1633	930	614	49	89	84	71	54	71	78	189	88	48	59	150	540	1315	2332	1619
chr5:43031131-43031150	AATGACCAGCCTGGGCAACATGG	244081	178962	5623	215	9473	81232	131899	21256	4654	3788	4604	2365	1633	930	614	49	89	84	71	54	71	78	189	88	48	59	150	540	1315	2332	1619
re-chr8:86273414-86273433	AATGACCAGCCTGGGCAACATGG	244081	178962	5623	215	9473	81232	131899	21256	4654	3788	4604	2365	1633	930	614	49	89	84	71	54	71	78	189	88	48	59	150	540	1315	2332	1619
re-chr3:39111414-39111433	CTGGACCAGCCTGGGCAACATGG	244101	178945	5609	469	15598	128583	80382	19059	3675	4635	4553	2365	1632	924	615	48	83	85	67	54	69	70	181	87	50	61	169	552	1325	2308	1633
re-chr4:40182649-40182668	ATGGACCAGCCTGGGCAACATGG	244093	178938	5603	48	1360	29401	184724	28559	4646	4635	4553	2365	1632	924	614	48	83	84	66	54	68	70	181	87	48	59	169	551	1320	2303	1634
chr1:179949039-179949058	CCTGACCAGCCTGGGCAACATGG	243973	178871	5606	837	18137	126340	79672	18972	3671	4548	4604	2365	1637	922	613	51	84	81	67	49	66	74	191	84	51	72	161	551	1336	2309	1621
chr12:50487540-50487559	CCTGACCAGCCTGGGCAACATGG	243973	178871	5606	837	18137	126340	79672	18972	3671	4548	4604	2365	1637	922	613	51	84	81	67	49	66	74	191	84	51	72	161	551	1336	2309	1621
re-chr10:4596835-4596854	CCTGACCAGCCTGGGCAACATGG	243973	178871	5606	837	18137	126340	79672	18972	3671	4548	4604	2365	1637	922	613	51	84	81	67	49	66	74	191	84	51	72	161	551	1336	2309	1621
chrX:48529900-48529919	TTTGACCAGCCTGGGCAACATGG	243958	178862	5592	209	9694	76645	136643	20757	3928	4604	4604	2365	1631	929	611	48	82	82	64	50	67	75	193	85	50	61	153	542	1317	2298	1613
re-chr6:7386788-7386807	TTTGACCAGCCTGGGCAACATGG	243958	178862	5592	209	9694	76645	136643	20757	3928	4604	4604	2365	1631	929	611	48	82	82	64	50	67	75	193	85	50	61	153	542	1317	2298	1613
chr1:211784288-211784307	TCTGACCAGCCTGGGCAACATGG	243952	178857	5592	325	10674	79000	133675	20275	3932	4548	4604	2365	1634	921	613	51	83	79	66	50	66	74	187	84	48	72	158	549	1322	2300	1618
re-chr5:54861228-54861247	TCTGACCAGCCTGGGCAACATGG	243952	178857	5592	325	10674	79000	133675	20275	3932	4548	4604	2365	1634	921	613	51	83	79	66	50	66	74	187	84	48	72	158	549	1322	2300	1618
re-chr13:18339142-18339161	GTTGACCAGCCTGGGCAACATGG	243953	178856	5588	139	1898	31427	182471	28012	4506	4604	4604	2365	1636	926	611	48	82	81	65	50	66	75	191	85	47	60	152	540	1315	2297	1613
chr18:32012501-32012520	ATTGACCAGCCTGGGCAACATGG	243953	178851	5583	58	1385	28632	185048	28827	4619	4604	4604	2365	1636	925	611	48	81	81	64	50	66	75	188	86	47	60	151	541	1310	2292	1609
chr5:170221936-170221955	ATTGACCAGCCTGGGCAACATGG	243953	178851	5583	58	1385	28632	185048	28827	4619	4604	4604	2365	1636	925	611	48	81	81	64	50	66	75	188	86	47	60	151	541	1310	2292	1609
chr18:64370999-64371018	AGCCCACCTCAGCCTCCCAAAGG	255387	178724	6038	473	18058	77525	91314	68012	5328	4114	1734	1453	1419	1551	198	108	79	97	182	98	112	95	59	93	107	261	816	974	1569	2430	5120
chr3:33780702-33780721	TTCGACCAGCCTGGGCAACATGG	243779	178691	5498	149	9280	76382	137237	20727	3872	4558	4758	2365	1629	923	608	46	84	80	63	48	61	70	177	81	47	53	112	527	1297	2232	1576
chr7:5940279-5940298	ACCGACCAGCCTGGGCAACATGG	243777	178684	5493	39	1667	31459	182412	28198	4541	4497	4758	2365	1630	921	607	46	82	79	62	49	61	70	176	80	46	55	113	529	1296	2226	1575
re-chr7:6784481-6784500	ACCGACCAGCCTGGGCAACATGG	243777	178684	5493	39	1667	31459	182412	28198	4541	4497	4758	2365	1630	921	607	46	82	79	62	49	61	70	176	80	46	55	113	529	1296	2226	1575
chr3:48502401-48502420	TGAGACCAGCCTGGGCAACAGGG	253157	178559	6755	9336	69094	49906	28842	95847	3856	3142	1527	1955	1216	282	209	60	130	124	110	78	114	112	255	144	271	529	1398	1303	4341	4360	3235
chr1:233810756-233810775	ATTACAGGCATGAGCCACCGTGG	258298	177941	5752	12749	74034	97042	63219	11135	1192	1021	586	257	212	120	88	97	94	188	84	93	97	82	99	75	1086	1652	2358	2793	3724	3454	4961
chr3:29549670-29549689	ATTACAGGCATGAGCCACCGTGG	258298	177941	5752	12749	74034	97042	63219	11135	1192	1021	586	257	212	120	88	97	94	188	84	93	97	82	99	75	1086	1652	2358	2793	3724	3454	4961
chr8:30307397-30307416	ATTACAGGCATGAGCCACCGTGG	258298	177941	5752	12749	74034	97042	63219	11135	1192	1021	586	257	212	120	88	97	94	188	84	93	97	82	99	75	1086	1652	2358	2793	3724	3454	4961
re-chr13:51300395-51300414	ATTACAGGCATGAGCCACCGTGG	258298	177941	5752	12749	74034	97042	63219	11135	1192	1021	586	257	212	120	88	97	94	188	84	93	97	82	99	75	1086	1652	2358	2793	3724	3454	4961
re-chr21:28998612-28998631	ATTACAGGCATGAGCCACCGTGG	258298	177941	5752	12749	74034	97042	63219	11135	1192	1021	586	257	212	120	88	97	94	188	84	93	97	82	99	75	1086	1652	2358	2793	3724	3454	4961
re-chr4:151794935-151794954	ATTACAGGCATGAGCCACCGTGG	258298	177941	5752	12749	74034	97042	63219	11135	1192	1021	586	257	212	120	88	97	94	188	84	93	97	82	99	75	1086	1652	2358	2793	3724	3454	4961
re-chr5:91284384-91284403	ATTACAGGCATGAGCCACCGTGG	258298	177941	5752	12749	74034	97042	63219	11135	1192	1021	586	257	212	120	88	97	94	188	84	93	97	82	99	75	1086	1652	2358	2793	3724	3454	4961
chr19:56215921-56215940	ATTACAGGCATGAGCCACCGCGG	258836	177894	5814	12133	90123	126547	24399	5552	1253	989	610	269	256	108	80	95	98	215	85	95	91	85	97	73	1091	1650	2358	2792	3221	3604	5043
chr6:14375332-14375351	ATTACAGGCATGAGCCACCGCGG	258836	177894	5814	12133	90123	126547	24399	5552	1253	989	610	269	256	108	80	95	98	215	85	95	91	85	97	73	1091	1650	2358	2792	3221	3604	5043
re-chr3:15540044-15540063	ATTACAGGCATGAGCCACCGCGG	258836	177894	5814	12133	90123	126547	24399	5552	1253	989	610	269	256	108	80	95	98	215	85	95	91	85	97	73	1091	1650	2358	2792	3221	3604	5043
chr8:141720061-141720080	GGTCCACTGCACTCCTGCCTGGG	258752	177302	1098	57	5307	162101	91073	213	648	987	963	153	115	99	100	21	29	37	29	39	20	35	29	182	29	44	37	67	119	136	218
re-chr11:8900964-8900983	AGGTCAGGAGTTCAAGACCAAGG	261113	177094	3332	105	3705	70086	163537	23678	737	839	1018	871	174	77	74	74	57	64	108	45	71	139	49	67	255	383	536	557	2537	2876	2892
chrX:92397531-92397550	ATCTCAGCTCACTGCAACCTGGG	269437	177080	4080	817	50510	148255	65754	4087	894	643	627	576	152	204	94	88	50	87	82	87	93	79	98	71	687	842	933	948	3467	3328	2552
chr20:51038197-51038216	CAGCACTCCAGCCTGGGCAAAGG	259500	176791	3703	110	3657	67167	117171	71393	1709	2869	1031	748	108	50	33	31	22	17	23	28	22	24	14	26	134	281	1152	1045	2857	2833	2225
re-chr15:90118058-90118077	CGCTACTTGGGAGGCTGAGGTGG	246726	175970	6092	11179	31596	106022	75347	22532	5139	2758	2454	1875	1528	1409	681	211	137	109	111	75	105	104	106	85	103	445	747	1017	2059	2400	2182
re-chr1:72919956-72919975	GTTGCAGTGAGCCGAGATTGCGG	253827	175920	5560	6492	51530	116715	62396	16648	2263	1259	380	377	262	199	92	88	98	70	94	97	233	225	87	100	563	1016	2533	1931	2703	3019	4863
re-chr11:123111183-123111202	GTGCCACTGCACTCCAGCTGAGG	255147	175723	4130	266	5593	64883	116145	68257	1966	1687	482	94	18	15	43	9	16	19	15	16	9	16	14	10	474	995	2719	3198	3156	2073	2332
re-chr1:200508440-200508459	ATTACAGGCATGAGCCACTGCGG	243013	175448	6128	10615	68501	104711	46736	12378	1375	1048	519	414	394	130	107	131	123	226	97	128	110	110	125	113	1088	1644	2728	2545	3344	3905	5312
chr6:42950245-42950264	GAGGCAGGAGAATCACTTGACGG	246216	175293	2814	36	2026	75971	164158	4020	623	346	387	331	90	67	106	77	84	84	115	62	65	74	148	77	298	450	545	506	2424	2325	2407
chr1:22033917-22033936	ATTACAGGCATGAGCCACCGAGG	256480	174779	5383	760	28411	141324	73310	12671	982	820	529	189	98	52	65	77	75	147	66	76	71	67	79	62	1075	1639	2355	2791	4499	3421	4632
re-chr2:43214038-43214057	AAAGACCAGCCTGACCAACATGG	240361	174511	3561	11920	83606	127677	15956	1141	3168	2328	938	645	397	392	297	63	124	115	93	70	98	254	180	112	71	157	533	448	686	866	1239
chr16:27850910-27850929	AATTACAGGCATGAGCCACCGGG	262511	174381	5532	1295	30973	144602	73432	12189	3928	1087	879	535	220	134	69	86	110	101	194	93	101	118	95	106	203	1015	1472	2195	2977	4778	3337
chr6:26357743-26357762	GGCTCACTGCAACCTCCGCTCGG	268450	173716	4033	19	315	5527	65366	197222	1503	389	270	38	19	16	20	23	22	23	17	24	54	20	19	20	1101	2026	1766	2882	2934	3508	3494
chr1:222303593-222303612	GTGCCACTGCACTCCAGCAGAGG	252087	173620	3858	129	4113	63412	116267	68165	1854	1545	337	30	11	5	11	7	4	9	6	7	3	8	8	2	474	990	2906	3144	2953	2075	2230
chr19:57679318-57679337	GGCTCACTGCAACCTCCACTTGG	268642	173603	4394	73	3604	50452	95101	119411	1745	535	338	63	80	32	36	38	32	42	20	58	65	39	24	36	1107	2191	1818	2977	2179	3824	3821
re-chr11:67712524-67712543	GTGCCACTGCACTCCAGCAGTGG	252057	173583	3848	50	1773	61561	118361	70311	1848	1535	334	30	7	6	12	6	4	7	6	10	2	10	8	4	470	990	2900	3144	3268	2079	2220
chr5:66408529-66408548	ATTACAGGCATGAGCCACTGAGG	240516	172382	5596	1229	28174	100785	80602	29710	1020	859	396	304	167	79	94	101	99	167	77	99	91	88	100	91	1077	1642	2728	2545	4584	3573	4800
re-chr10:14955432-14955451	ATTACAGGCATGAGCCACTGAGG	240516	172382	5596	1229	28174	100785	80602	29710	1020	859	396	304	167	79	94	101	99	167	77	99	91	88	100	91	1077	1642	2728	2545	4584	3573	4800
chr11:72769464-72769483	GTCCCAGTAGCTGGGACTACAGG	238295	171097	4019	500	9958	120390	83626	23812	3641	2962	1798	1869	2611	1113	795	51	28	43	42	22	38	39	48	34	104	93	104	187	189	792	1211
re-chr20:20544299-20544318	CACCCAGTAGCTGGGACTACAGG	238204	171018	3958	430	8969	120862	84122	23810	2893	3445	1798	1869	2615	1106	793	48	26	43	41	23	34	37	46	33	96	59	98	169	179	744	1194
chr8:94715995-94716014	TATTACAGGCATGAGCCACCGGG	257897	170703	5227	503	27368	142893	74307	12822	4434	1087	879	535	202	112	59	69	90	86	169	76	86	100	75	89	112	977	1441	2157	2703	4525	3161
chr11:61192083-61192102	AGATCACCTGAGGTCAGGAGTGG	248075	170530	3534	742	27678	111922	103281	4441	2111	744	529	443	430	97	97	155	79	98	69	96	112	78	87	103	204	516	679	796	1123	3110	2950
chr4:5488095-5488114	TCAGACCAGCCTGACCAACATGG	234486	170491	3382	12705	81519	123521	15507	1099	2416	2845	938	645	397	383	286	59	114	109	87	65	96	226	172	103	67	81	488	406	654	722	1147
chr5:167262155-167262174	TCAGACCAGCCTGACCAACATGG	234486	170491	3382	12705	81519	123521	15507	1099	2416	2845	938	645	397	383	286	59	114	109	87	65	96	226	172	103	67	81	488	406	654	722	1147
chr6:10111783-10111802	TCAGACCAGCCTGACCAACATGG	234486	170491	3382	12705	81519	123521	15507	1099	2416	2845	938	645	397	383	286	59	114	109	87	65	96	226	172	103	67	81	488	406	654	722	1147
re-chr3:151292773-151292792	GCAGACCAGCCTGACCAACATGG	234420	170442	3359	2312	49733	160167	20954	1241	2895	2845	938	645	396	382	286	59	112	108	86	65	94	220	164	102	66	82	488	405	631	713	1145
re-chr8:50302058-50302077	GCAGACCAGCCTGACCAACATGG	234420	170442	3359	2312	49733	160167	20954	1241	2895	2845	938	645	396	382	286	59	112	108	86	65	94	220	164	102	66	82	488	405	631	713	1145
re-chr12:25901166-25901185	GCACCAGTAGCTGGGACTACAGG	237406	170384	3765	83	5957	120957	86785	23623	3401	1867	3249	1869	2610	1107	783	38	21	30	32	16	27	29	33	24	68	48	35	136	147	714	1040
chr6:40852229-40852248	TTAGACCAGCCTGACCAACATGG	234031	170171	3328	11591	79669	125867	15752	1118	2383	2948	938	645	396	381	285	58	111	106	84	64	93	217	155	99	64	77	484	404	642	677	1128
chr12:47197035-47197054	ATAGACCAGCCTGACCAACATGG	234014	170156	3319	818	44945	165463	21473	1306	2946	2948	938	645	396	380	286	58	112	105	83	64	92	213	151	99	65	77	485	405	632	672	1129
chr14:57315800-57315819	ATAGACCAGCCTGACCAACATGG	234014	170156	3319	818	44945	165463	21473	1306	2946	2948	938	645	396	380	286	58	112	105	83	64	92	213	151	99	65	77	485	405	632	672	1129
chr21:14114983-14115002	ATAGACCAGCCTGACCAACATGG	234014	170156	3319	818	44945	165463	21473	1306	2946	2948	938	645	396	380	286	58	112	105	83	64	92	213	151	99	65	77	485	405	632	672	1129
chr6:138784156-138784175	GATTACAGGCATGAGCCACTTGG	246762	169774	5874	778	29278	127240	75559	13899	1424	934	719	270	97	121	58	80	97	102	163	76	102	107	83	95	999	1484	1880	3157	4885	4965	3782
re-chr14:20744949-20744968	GATTACAGGCATGAGCCACTTGG	246762	169774	5874	778	29278	127240	75559	13899	1424	934	719	270	97	121	58	80	97	102	163	76	102	107	83	95	999	1484	1880	3157	4885	4965	3782
re-chr14:42959960-42959979	GATTACAGGCATGAGCCACTTGG	246762	169774	5874	778	29278	127240	75559	13899	1424	934	719	270	97	121	58	80	97	102	163	76	102	107	83	95	999	1484	1880	3157	4885	4965	3782
chrX:150928386-150928405	GATTACAGGCATGAGCCACTCGG	246713	169761	5853	683	28452	127528	76159	13888	1408	926	718	268	98	112	60	81	96	98	157	76	99	107	83	91	998	1484	1880	3157	4899	4963	3769
chr17:38198014-38198033	TCACCAGTAGCTGGGATTACAGG	261302	169412	3550	5261	116287	105963	28431	5313	1832	1717	3038	1753	2523	1000	781	33	18	34	29	16	33	37	36	17	78	34	27	102	114	636	900
chr17_KI270857v1_alt:2233133-2233152	TCACCAGTAGCTGGGATTACAGG	261302	169412	3550	5261	116287	105963	28431	5313	1832	1717	3038	1753	2523	1000	781	33	18	34	29	16	33	37	36	17	78	34	27	102	114	636	900
chr7:142615247-142615266	ATCTACTTGGGAGGCTGAGGTGG	237362	169396	5466	11669	32231	101206	73585	18542	2414	4548	2454	1875	1532	1389	662	176	105	83	90	58	84	87	81	66	97	75	577	839	1853	1894	1845
chr7_KI270803v1_alt:618911-618930	ATCTACTTGGGAGGCTGAGGTGG	237362	169396	5466	11669	32231	101206	73585	18542	2414	4548	2454	1875	1532	1389	662	176	105	83	90	58	84	87	81	66	97	75	577	839	1853	1894	1845
chr22:39096547-39096566	TGCCCAGGCTGGAGTGCGGTTGG	248905	169292	3600	59	3227	82165	133228	30224	1480	568	235	146	23	18	17	25	18	10	18	25	15	25	13	27	805	2296	1730	1679	3015	1897	2911
re-chr11:67712523-67712542	TGCCACTGCACTCCAGCAGTGGG	246868	169045	3482	23	353	5524	103147	137820	1597	345	36	6	8	8	4	2	2	4	6	1	5	2	3	4	798	2617	2881	2935	1857	2012	2646
chr5:130691572-130691591	TACTACTTGGGAGGCTGAGGTGG	236656	168931	5441	830	13457	35491	103286	83571	4593	3956	2454	1875	1525	1386	654	172	104	81	89	55	81	80	75	62	83	107	582	847	1765	1875	1818
chr2:107007868-107007887	GCGCCACTGCACTCCAGCGAAGG	245682	168824	3193	33	2636	58671	109457	74884	1605	1507	160	9	2	1	5	2	1	2	1	4	2	1	2	2	306	648	2699	2669	2502	1679	1786
chr21:41268627-41268646	GTCTACTTGGGAGGCTGAGGTGG	236240	168610	5320	419	12760	34005	101834	87215	4487	4548	2454	1875	1518	1377	652	146	96	71	82	52	76	83	72	59	76	72	571	834	1709	1775	1770
re-chr1:96561449-96561468	GTCTACTTGGGAGGCTGAGGTGG	236240	168610	5320	419	12760	34005	101834	87215	4487	4548	2454	1875	1518	1377	652	146	96	71	82	52	76	83	72	59	76	72	571	834	1709	1775	1770
chr12:117976072-117976091	TTCTACTTGGGAGGCTGAGGTGG	236223	168600	5321	355	12647	33908	101740	87569	4518	4548	2454	1875	1520	1383	654	146	96	72	81	50	76	81	72	57	73	71	570	834	1711	1776	1771
chr6:14370469-14370488	CGCCACTGCACTCCAGCTGGTGG	246309	168543	3568	14	362	6358	95093	144481	1762	511	102	58	10	20	10	11	21	11	13	11	20	17	6	23	537	2255	2706	1695	3097	2019	2694
chr6:3744970-3744989	CTTACAGGCGTGAGCCACCGCGG	254826	167805	4087	260	35878	107089	97249	14349	3804	902	603	314	251	117	53	51	112	132	53	72	46	58	65	47	65	939	1406	1697	1819	2354	3549
re-chr12:47266564-47266583	GTTTCACCATGTTAGCCAGGTGG	219295	167554	1435	709	29861	176229	12305	178	270	114	86	70	36	58	43	34	96	41	54	31	30	144	64	52	129	159	235	272	1152	1238	664
re-chr9:129376451-129376470	AGGTCAGGAGTTTGAGACCAAGG	247263	167033	3292	82	3417	61836	156571	25355	731	839	1013	891	162	76	70	67	54	68	94	46	151	68	42	67	234	375	528	568	2500	2830	2844
chrX:24027921-24027940	GAGCCACTGCACTCCAGCTCAGG	242497	167007	3056	99	1430	14715	120722	105529	1667	2384	496	46	9	13	27	3	7	11	8	5	4	9	10	2	120	229	1973	2366	2283	1478	1641
chr2:229915964-229915983	AATTACAGGCATGAGCCACTGGG	241249	166796	5360	1744	30403	101013	79182	28883	3996	1074	863	380	288	156	74	89	107	103	176	84	100	94	88	108	217	1016	1469	2536	2454	4565	3271
re-chr8:88469139-88469158	ATTTCAGTAGCTGGGACTACAGG	229346	164906	3520	21	442	7549	66816	154517	3025	2664	2669	2372	2610	1106	784	19	13	16	14	8	17	18	18	10	49	29	23	60	116	677	1016
re-chr5:23672747-23672766	AATTCAGTAGCTGGGACTACAGG	229344	164904	3518	18	251	4980	65028	159066	3023	3064	2669	2372	2610	1106	783	19	13	16	14	8	17	18	18	10	49	29	23	59	115	675	1016
re-chr2:56042213-56042232	GAGTCAGTAGCTGGGACTACAGG	229318	164880	3498	34	173	2184	60603	166323	3127	3048	3090	2372	2610	1106	782	18	13	16	14	8	13	16	17	10	43	25	20	52	112	670	998
re-chr4:718516-718535	TTCTCAGTAGCTGGGATTACAGG	254026	164316	3396	3296	70254	132529	40698	7225	1757	2564	1559	2246	2527	1000	784	22	12	21	16	10	21	20	23	14	84	21	33	58	110	634	930
re-chr17:56682910-56682929	AACTCAGTAGCTGGGATTACAGG	253904	164212	3355	72	2421	71991	136478	42941	2853	2911	1559	2246	2510	1000	784	21	12	21	16	10	20	20	23	13	63	15	25	45	83	608	914
chr7:2902671-2902690	AGCACAGTAGCTGGGACTACAGG	227847	163838	3379	24	584	13346	164474	49417	2893	2954	1643	2753	2610	1106	782	6	5	6	8	3	10	7	7	6	35	22	14	32	111	678	1008
chr2:39225148-39225167	GCCAACACTTTGGGAGGCCGAGG	224247	163593	4296	8449	148810	53358	10739	2816	3776	2055	1884	1350	1849	1032	667	74	36	45	45	48	56	45	29	53	69	353	669	768	501	992	1177
chr6:16328657-16328676	GCCAACACTTTGGGAGGCCGAGG	224247	163593	4296	8449	148810	53358	10739	2816	3776	2055	1884	1350	1849	1032	667	74	36	45	45	48	56	45	29	53	69	353	669	768	501	992	1177
chrX:153835778-153835797	GCCAACACTTTGGGAGGCCGAGG	224247	163593	4296	8449	148810	53358	10739	2816	3776	2055	1884	1350	1849	1032	667	74	36	45	45	48	56	45	29	53	69	353	669	768	501	992	1177
re-chr9:71671173-71671192	CACACAGTAGCTGGGATTACAGG	252582	163198	3172	27	1035	17319	177193	57007	2293	2740	1522	2606	2511	1000	781	4	5	7	8	4	6	4	8	4	30	9	11	23	75	602	878
chr2:128509905-128509924	TAAGCAGTAGCTGGGATTACAGG	252505	163153	3161	10	423	13368	183941	54762	1663	2723	2711	2606	2509	1000	781	11	4	6	6	7	4	9	7	3	23	9	6	15	71	595	862
chr7:149092572-149092591	GGTTCAAGTGATTCTCCTGCTGG	227355	162985	2923	113	3356	68108	145012	10759	712	587	456	207	100	64	52	59	144	44	42	44	64	59	37	60	570	610	839	905	2049	2588	2607
re-chr1:95648989-95649008	TGGCCAGGCTGGTCTTGAACTGG	239136	162883	3938	1433	57645	149133	25659	5230	1051	1176	1610	835	625	110	84	93	99	53	84	99	62	96	69	179	310	270	429	809	1264	3288	3389
chr20:23357338-23357357	TAAGACCAGCCTGGCCAACAAGG	226432	162556	4075	2444	79955	98929	36939	8147	2806	2373	745	718	133	118	86	25	82	55	44	32	43	73	178	43	48	296	1177	1153	2912	1881	1895
chr15:49198243-49198262	TGCTCACTGCAACCTCCACCTGG	253013	162330	4483	75	3541	69568	156839	22989	3685	792	551	351	312	87	78	77	71	84	64	98	128	79	63	70	293	1564	1359	1415	1596	3822	3879
re-chr3:169951715-169951734	AACAACACTTTGGGAGGCCGAGG	222318	162169	3882	270	10458	158012	45207	8366	3162	3184	1884	1350	1844	1021	662	62	34	35	38	38	42	38	20	39	46	61	462	600	364	732	1015
re-chr4:175427728-175427747	AACAACACTTTGGGAGGCCGAGG	222318	162169	3882	270	10458	158012	45207	8366	3162	3184	1884	1350	1844	1021	662	62	34	35	38	38	42	38	20	39	46	61	462	600	364	732	1015
re-chr7:42621153-42621172	AACAACACTTTGGGAGGCCGAGG	222318	162169	3882	270	10458	158012	45207	8366	3162	3184	1884	1350	1844	1021	662	62	34	35	38	38	42	38	20	39	46	61	462	600	364	732	1015
re-chr8:108191909-108191928	CACAACACTTTGGGAGGCCGAGG	222346	162161	3904	8263	149700	51677	10090	2541	2072	3184	1884	1350	1853	1021	662	62	34	35	38	39	42	38	20	39	58	65	468	609	375	743	1020
re-chr13:65230732-65230751	GACAACACTTTGGGAGGCCGAGG	222318	162135	3882	202	10385	157959	45321	8448	3402	3184	1884	1350	1844	1021	662	62	34	35	38	38	42	38	20	39	46	61	462	600	364	732	1015
re-chr3:161598314-161598333	AAAGACCAGCCTGGCCAATATGG	226369	162099	3732	4161	59902	118554	35261	8468	3372	2309	531	346	222	223	165	39	91	62	63	50	54	109	164	56	46	316	1765	1074	1316	1413	1595
re-chr17:75079674-75079693	AGTTCAAGACCAGCCTGGCCTGG	234043	161920	3440	201	6090	59845	145857	22036	674	621	260	153	80	142	42	63	46	70	56	37	64	67	53	39	629	921	1586	1311	2965	2848	2855
chr17:76583396-76583415	TATTACTTGGGAGGCTGAGGTGG	226695	161735	4709	98	1648	15939	38811	170197	3969	3507	3581	1875	1522	1378	631	114	81	55	60	40	52	58	60	45	57	52	176	628	1422	1467	1391
chr1:34965950-34965969	TCTTACTTGGGAGGCTGAGGTGG	226697	161731	4710	58	1190	15169	37843	172435	3972	3927	3581	1875	1518	1377	632	114	84	54	61	41	54	58	58	46	58	52	178	632	1414	1473	1390
chr12:110261880-110261899	GTTTACTTGGGAGGCTGAGGTGG	226677	161721	4695	42	1149	15131	37747	172606	3942	4019	3581	1875	1518	1379	631	111	82	52	61	40	52	59	59	45	57	46	174	627	1410	1458	1384
chr1:226617724-226617743	TGATACTTGGGAGGCTGAGGTGG	226602	161663	4686	449	12760	34352	99148	79885	3945	2554	3724	1875	1520	1383	631	115	79	54	63	44	57	59	59	44	60	70	128	611	1393	1482	1354
re-chr2:169245984-169246003	TTGTACTTGGGAGGCTGAGGTGG	226460	161533	4641	45	866	14603	36576	174365	3903	3959	3787	1875	1518	1380	628	100	77	51	57	41	49	54	58	53	58	50	140	616	1389	1437	1345
chr2:7495610-7495629	ATATACTTGGGAGGCTGAGGTGG	226428	161512	4621	413	13241	34751	100415	77604	2218	3942	3724	1875	1520	1380	631	105	77	51	60	38	56	54	58	41	58	45	117	604	1380	1423	1330
chr15:49198244-49198263	GCTCACTGCAACCTCCACCTGGG	248910	161431	4346	181	2627	67918	155938	22231	748	531	345	313	87	77	91	72	80	62	101	130	83	63	73	103	1442	1264	1343	1504	3711	3710	3558
chr20:5539303-5539322	ACGCACCTGTAGTCCCAGCTAGG	223046	161167	4546	49	2961	26303	63239	130493	2893	2679	1996	1702	1803	132	54	33	54	38	60	107	27	49	45	44	47	99	410	584	1013	3866	3963
re-chr1:157063372-157063391	CAGGACCAGCCTGACCAACATGG	218843	160248	2554	11573	69171	81488	54958	1535	1392	1766	2095	645	397	381	255	40	69	69	57	42	57	164	109	75	45	46	96	240	441	486	540
re-chr2:121208299-121208318	TAGGACCAGCCTGACCAACATGG	218740	160176	2525	614	25076	117917	73127	2003	1826	1766	2095	645	396	381	254	39	69	68	57	42	57	152	101	73	42	46	94	238	413	474	528
re-chr4:30752335-30752354	AAGGACCAGCCTGACCAACATGG	218738	160174	2525	209	13175	85669	116843	2836	2204	1766	2095	645	396	380	254	39	69	68	57	42	57	155	100	73	41	45	93	237	413	473	527
re-chr6:63257088-63257107	AAGGACCAGCCTGACCAACATGG	218738	160174	2525	209	13175	85669	116843	2836	2204	1766	2095	645	396	380	254	39	69	68	57	42	57	155	100	73	41	45	93	237	413	473	527
re-chr17:58856439-58856458	CATGACCAGCCTGACCAACATGG	218698	160153	2521	11304	69318	81427	55007	1570	1391	1765	2136	645	396	382	256	41	67	68	60	42	57	161	103	71	41	43	74	233	426	461	529
chr15:74660200-74660219	TATGACCAGCCTGACCAACATGG	218647	160112	2501	504	24792	118191	73095	2062	1802	1765	2136	645	396	380	255	41	67	68	60	42	56	148	100	70	42	44	75	234	406	453	524
chrX:864222-864241	TATGACCAGCCTGACCAACATGG	218647	160112	2501	504	24792	118191	73095	2062	1802	1765	2136	645	396	380	255	41	67	68	60	42	56	148	100	70	42	44	75	234	406	453	524
chrY:864222-864241	TATGACCAGCCTGACCAACATGG	218647	160112	2501	504	24792	118191	73095	2062	1802	1765	2136	645	396	380	255	41	67	68	60	42	56	148	100	70	42	44	75	234	406	453	524
re-chr5:176551369-176551388	CTGGACCAGCCTGACCAACATGG	218657	160104	2508	530	31769	126567	58113	1672	1390	2209	2095	645	396	379	254	39	68	68	57	42	57	145	93	72	46	47	95	239	411	457	523
chr1:201103040-201103059	GTGGACCAGCCTGACCAACATGG	218656	160103	2507	52	2114	49509	163386	3593	2125	2209	2095	645	397	379	254	39	68	68	57	42	57	146	93	72	43	45	92	236	411	458	523
chr10:97410217-97410236	CCTGACCAGCCTGACCAACATGG	218628	160100	2509	1156	33729	124438	57597	1691	1395	2138	2136	645	396	379	254	41	67	68	60	43	56	152	94	70	42	55	79	240	415	453	532
chr9:71247150-71247169	CCTGACCAGCCTGACCAACATGG	218628	160100	2509	1156	33729	124438	57597	1691	1395	2138	2136	645	396	379	254	41	67	68	60	43	56	152	94	70	42	55	79	240	415	453	532
chr5:12632709-12632728	GTTGACCAGCCTGACCAACATGG	218615	160090	2501	73	2066	49053	163773	3647	2113	2195	2136	645	396	379	254	41	67	70	60	42	56	153	95	70	42	44	76	234	408	451	524
chr8:85583811-85583830	ATTGACCAGCCTGACCAACATGG	218611	160086	2497	47	1324	47062	166458	3719	2181	2195	2136	645	396	379	254	41	67	69	60	42	56	151	95	70	41	43	75	233	404	449	523
chr16:12330263-12330282	GGCGACCAGCCTGACCAACATGG	218590	160057	2499	1263	33931	121134	60669	1588	2116	1358	2146	645	396	379	256	39	67	68	57	44	56	145	96	72	44	45	79	236	408	459	519
re-chr3:60826527-60826546	CTCGACCAGCCTGACCAACATGG	218545	160028	2485	420	31137	126861	58442	1684	1385	2190	2146	645	396	380	255	39	67	68	57	43	56	141	91	73	42	42	76	232	405	446	513
chr8:103335976-103335995	GTCGACCAGCCTGACCAACATGG	218544	160027	2484	46	1943	48623	164309	3622	2105	2190	2146	645	396	380	255	39	67	68	57	43	56	141	90	73	42	42	76	232	404	446	513
chr6:65223164-65223183	GCCGACCAGCCTGACCAACATGG	218544	160026	2484	27	2681	51404	160860	3570	2104	2132	2146	645	396	379	255	39	67	68	57	43	56	140	92	72	43	43	76	233	405	445	515
chr6:146477336-146477355	ATTAACACTTTGGGAGGCCGAGG	219242	159994	3522	73	2003	27576	156230	33356	2831	2664	2534	1350	1844	1021	655	46	28	26	30	31	34	30	16	34	39	43	201	467	259	593	784
re-chr14:104128328-104128347	AATAACACTTTGGGAGGCCGAGG	219231	159980	3516	91	1274	21346	161678	34839	2824	2857	2534	1350	1844	1021	655	46	28	26	30	29	34	30	16	34	37	39	196	468	258	590	780
chr15:52178313-52178332	TGGCCAGGCTGGTCTCAAACTGG	236340	159908	4388	1067	50132	144799	32985	7323	988	1172	1598	827	576	94	82	85	87	59	81	92	57	72	59	77	891	552	769	1230	1583	3692	3819
chr19:6187208-6187227	TGGCCAGGCTGGTCTCAAACTGG	236340	159908	4388	1067	50132	144799	32985	7323	988	1172	1598	827	576	94	82	85	87	59	81	92	57	72	59	77	891	552	769	1230	1583	3692	3819
re-chr1:232210633-232210652	TGGCCAGGCTGGTCTCAAACTGG	236340	159908	4388	1067	50132	144799	32985	7323	988	1172	1598	827	576	94	82	85	87	59	81	92	57	72	59	77	891	552	769	1230	1583	3692	3819
chr12:19094666-19094685	TCAGACCAGCCTGGCCAATATGG	223093	159858	3465	4351	54778	120053	35790	8086	2463	2941	531	346	223	215	159	36	79	60	57	45	50	102	147	51	46	125	1614	966	1213	1246	1460
re-chr14:77696391-77696410	ACAGACCAGCCTGGCCAATATGG	223059	159835	3447	602	18554	146909	46369	10620	3102	2941	531	346	222	215	159	35	79	60	57	45	50	101	138	51	40	124	1609	964	1200	1234	1454
re-chr15:96971364-96971383	ACAAACACTTTGGGAGGCCGAGG	218985	159813	3448	204	10016	159476	42314	6970	2757	1930	2747	1350	1844	1022	653	43	28	28	30	27	31	31	16	31	40	47	137	440	234	572	740
re-chr13:50398599-50398618	TGAAACACTTTGGGAGGCCGAGG	218961	159791	3429	41	960	17382	164468	36109	2638	2976	2747	1350	1845	1021	653	43	28	26	30	27	31	30	16	31	37	32	127	433	229	561	734
re-chr2:79704764-79704783	GTGAACACTTTGGGAGGCCGAGG	218934	159769	3423	43	987	18662	163217	36023	2966	2574	2988	1350	1845	1021	653	44	28	26	31	28	31	29	16	30	37	39	118	438	225	563	726
chr5:133844412-133844431	GGGAACACTTTGGGAGGCCGAGG	218926	159763	3416	23	322	11947	168882	37751	2960	2966	2988	1350	1844	1021	653	44	28	26	31	28	31	28	16	30	38	33	115	434	223	560	723
chr2:224302527-224302546	AGAAACACTTTGGGAGGCCGAGG	218964	159762	3432	35	501	12249	168895	37283	2739	2976	2747	1350	1844	1021	653	43	28	26	30	27	31	30	16	31	41	36	131	436	230	563	736
chr19:13612951-13612970	TTAAACACTTTGGGAGGCCGAGG	218959	159757	3427	62	1598	24228	158601	34466	2637	2592	2747	1350	1844	1021	653	43	28	26	30	27	31	30	16	31	37	31	125	434	228	561	733
re-chr11:87671576-87671595	TTAAACACTTTGGGAGGCCGAGG	218959	159757	3427	62	1598	24228	158601	34466	2637	2592	2747	1350	1844	1021	653	43	28	26	30	27	31	30	16	31	37	31	125	434	228	561	733
re-chr7:12857535-12857554	TTAAACACTTTGGGAGGCCGAGG	218959	159757	3427	62	1598	24228	158601	34466	2637	2592	2747	1350	1844	1021	653	43	28	26	30	27	31	30	16	31	37	31	125	434	228	561	733
chr3:134117217-134117236	ATAAACACTTTGGGAGGCCGAGG	218961	159755	3429	46	1086	19212	162978	35635	2738	2592	2747	1350	1844	1021	653	43	28	26	30	27	31	30	16	31	39	32	127	435	230	564	736
re-chr5:86101363-86101382	ATAAACACTTTGGGAGGCCGAGG	218961	159755	3429	46	1086	19212	162978	35635	2738	2592	2747	1350	1844	1021	653	43	28	26	30	27	31	30	16	31	39	32	127	435	230	564	736
re-chr2:109522657-109522676	CTGAACACTTTGGGAGGCCGAGG	218936	159735	3425	644	15835	155226	40477	6741	1925	2574	2988	1350	1844	1021	653	44	28	26	31	28	31	29	16	30	40	39	121	440	224	564	726
chr10:1630703-1630722	AGGAACACTTTGGGAGGCCGAGG	218924	159729	3414	16	382	12042	168921	37562	2730	2966	2988	1350	1845	1021	653	44	28	26	31	28	31	28	16	30	35	31	113	432	223	559	722
chr3:83526237-83526256	TTAGACCAGCCTGGCCAATATGG	222802	159666	3394	3673	52712	121725	36474	8210	2422	3079	531	346	222	216	159	34	80	59	57	45	47	101	135	49	39	79	1570	939	1188	1204	1437
chr3:184109898-184109917	ATAGACCAGCCTGGCCAATATGG	222788	159655	3382	321	15769	148811	47118	10767	3045	3079	531	346	222	215	158	34	80	58	57	45	47	100	130	49	36	80	1566	940	1180	1199	1436
re-chr9:71773329-71773348	TGCTACTTAGGAGGCTGAGGCGG	218203	158756	1565	217	11009	180653	25769	553	1340	425	356	258	200	131	64	161	166	27	29	29	24	32	21	25	25	85	181	230	487	917	646
re-chr8:85280988-85281007	AGACCAGCCTGGCCAACAAGAGG	220514	158190	3281	266	10266	116900	74597	18481	567	664	178	85	38	19	39	24	18	13	27	32	119	17	14	16	958	950	2285	1531	2434	2573	1897
chr4:56804967-56804986	TTAGACCAGCCTGGCCAACAAGG	219809	157959	3557	619	40405	112200	54240	12343	2498	3125	745	718	128	99	66	19	52	35	29	21	29	48	114	22	21	51	1022	1012	2540	1587	1646
chr2:87400045-87400064	ATAGACCAGCCTGGCCAACAGGG	219655	157916	3579	47	4458	130207	68395	16546	3204	3204	745	754	158	98	57	14	51	42	28	17	27	51	97	33	21	50	1021	1013	2485	1600	1676
re-chr19:52880400-52880419	AGACCAGCCTGGCCAACAGACGG	218871	157447	3179	17	946	19605	123778	74524	561	667	212	64	19	8	26	11	7	10	10	22	92	7	5	12	959	948	2331	2056	2763	2563	1852
re-chr4:39232606-39232625	GGTTCAAGCAATTCTCCTGCTGG	219695	157124	2852	83	2847	60791	142408	13561	681	539	386	164	93	59	54	57	57	137	57	43	55	50	40	64	533	646	893	890	2000	2537	2564
re-chr7:43523543-43523562	GGTTCAAGCAATTCTCCTGCTGG	219695	157124	2852	83	2847	60791	142408	13561	681	539	386	164	93	59	54	57	57	137	57	43	55	50	40	64	533	646	893	890	2000	2537	2564
chr19:36428928-36428947	ACTCCAGCCTGGGCAACATGAGG	232523	156631	6100	1037	35349	26086	75391	94657	1819	2618	1758	542	126	20	17	20	15	10	19	16	38	21	30	14	1269	1176	3414	3629	4089	4619	3775
chr5:180029660-180029679	TCCAACGTAGCTGGGACTACAGG	217632	156371	2642	822	52540	126793	30022	7451	1437	1363	1349	2179	1818	2278	783	2	2	1	2	1	2	1	4	2	7	5	1	6	25	64	708
re-chr9:854485-854504	TAAGACCAGCCTGGCCAACGTGG	217517	156334	3596	4989	82649	91964	30310	7538	2603	2225	652	210	135	169	128	29	81	53	40	29	42	73	130	50	60	299	1201	2109	1428	1476	1594
chr3:117141148-117141167	AAAGACCAGCCTGGCCAACGTGG	217459	156301	3568	2175	48470	114565	41545	10690	3267	2225	652	210	136	168	128	29	81	53	40	29	42	73	124	49	39	295	1190	2090	1413	1459	1582
re-chr14:39965399-39965418	CTTCACGTAGCTGGGATTACAGG	241579	156147	2593	37	795	7649	65949	167148	1851	1984	1970	1450	1774	2167	781	3	5	6	6	4	6	7	8	5	29	5	10	20	17	54	630
chr17:4930479-4930498	GGAGACCAGCCTGGACAACATGG	213708	155284	2981	7145	101678	91638	12286	835	2446	1371	597	563	402	256	182	39	95	69	71	52	70	103	440	96	53	132	398	299	675	1348	1076
re-chr12:95024773-95024792	AGAGACCAGCCTGGACAACATGG	213106	154834	2943	4626	102767	92399	12307	952	2538	1371	597	563	399	252	181	40	92	70	71	47	68	99	428	92	52	129	397	297	635	1314	1059
chr14:21183989-21184008	GTAGACCAGCCTGGCCAACGTGG	214882	154585	3262	291	11365	133268	55809	14146	2864	2978	652	210	135	162	125	28	74	50	37	27	38	65	108	44	31	55	1044	1887	1280	1290	1439
re-chr4:151877973-151877992	ACAGACCATCCTGGCCAACATGG	208918	154203	2429	1100	26363	162601	18191	647	2098	2066	548	378	237	272	197	57	242	62	63	43	59	72	104	118	42	61	292	294	454	490	809
chr3:37245756-37245775	ATTCACTATGTTGGCCAGGCTGG	214356	154178	2609	10117	110996	66204	23362	3621	2282	1097	798	881	942	681	996	94	38	65	30	32	47	174	56	38	26	125	172	219	168	485	640
chrX:141072497-141072516	TTAGACCATCCTGGCCAACATGG	208548	153958	2403	4874	61575	127898	13590	600	1786	2147	548	378	237	272	193	57	237	64	64	44	59	71	97	112	41	54	287	291	448	468	795
re-chrX:141514888-141514907	TTAGACCATCCTGGCCAACATGG	208548	153958	2403	4874	61575	127898	13590	600	1786	2147	548	378	237	272	193	57	237	64	64	44	59	71	97	112	41	54	287	291	448	468	795
re-chrY:12065494-12065513	GTAGACCATCCTGGCCAACATGG	208542	153950	2404	1553	26209	162079	18037	653	2011	2147	548	378	237	272	194	57	234	64	64	44	59	71	98	112	43	55	287	292	449	468	795
re-chr11:32865791-32865810	TAAGACCAGCCTGGCCAAGATGG	212939	153383	3066	6147	85867	88643	25968	6221	2249	1757	254	164	108	127	100	24	52	41	43	27	37	49	91	31	50	293	1969	1063	1297	1302	1409
re-chr15:41752232-41752251	TAAGACCAGCCTGGCCAAGATGG	212939	153383	3066	6147	85867	88643	25968	6221	2249	1757	254	164	108	127	100	24	52	41	43	27	37	49	91	31	50	293	1969	1063	1297	1302	1409
chr6:31850523-31850542	AGAGACCAGCCTGGTCAACATGG	212947	153358	2451	5842	104151	91152	11316	397	2133	1082	457	334	197	199	149	29	97	79	73	42	64	109	439	75	35	121	325	241	473	863	863
chr6_GL000251v2_alt:3327765-3327784	AGAGACCAGCCTGGTCAACATGG	212947	153358	2451	5842	104151	91152	11316	397	2133	1082	457	334	197	199	149	29	97	79	73	42	64	109	439	75	35	121	325	241	473	863	863
chr6_GL000252v2_alt:3098301-3098320	AGAGACCAGCCTGGTCAACATGG	212947	153358	2451	5842	104151	91152	11316	397	2133	1082	457	334	197	199	149	29	97	79	73	42	64	109	439	75	35	121	325	241	473	863	863
chr6_GL000253v2_alt:3155561-3155580	AGAGACCAGCCTGGTCAACATGG	212947	153358	2451	5842	104151	91152	11316	397	2133	1082	457	334	197	199	149	29	97	79	73	42	64	109	439	75	35	121	325	241	473	863	863
chr6_GL000254v2_alt:3192411-3192430	AGAGACCAGCCTGGTCAACATGG	212947	153358	2451	5842	104151	91152	11316	397	2133	1082	457	334	197	199	149	29	97	79	73	42	64	109	439	75	35	121	325	241	473	863	863
chr6_GL000255v2_alt:3106355-3106374	AGAGACCAGCCTGGTCAACATGG	212947	153358	2451	5842	104151	91152	11316	397	2133	1082	457	334	197	199	149	29	97	79	73	42	64	109	439	75	35	121	325	241	473	863	863
re-chr12:40041153-40041172	AAAGACCAGCCTGGCCAAGATGG	212876	153340	3037	4398	50056	112721	36784	8891	2779	1757	254	164	107	126	99	24	52	41	43	26	37	49	86	32	29	289	1950	1057	1281	1288	1397
chr7:5940290-5940309	TGGGCAACATGGTGAAACCCTGG	205220	152958	4386	3506	43295	68616	71936	17835	1383	1503	1230	1751	539	250	62	97	74	89	106	92	144	73	45	95	193	397	497	660	2542	2402	3956
re-chr7:6784470-6784489	TGGGCAACATGGTGAAACCCTGG	205220	152958	4386	3506	43295	68616	71936	17835	1383	1503	1230	1751	539	250	62	97	74	89	106	92	144	73	45	95	193	397	497	660	2542	2402	3956
chr2:118148561-118148580	TTCTACTTGGGAGGCTGAGGCGG	213989	152901	4490	56	3927	106323	50311	53370	3858	3750	1913	1594	1322	858	320	120	51	45	35	36	42	39	35	23	41	41	544	834	1383	2256	1724
chr8:46803485-46803504	AGAAACCAGCCTGGCCAACATGG	213038	152394	4492	4510	87182	85730	29338	6192	3744	2525	1747	2542	1196	1080	696	30	105	62	61	42	61	105	191	53	37	108	226	193	783	1124	1297
re-chr10:21468984-21469003	CCAGACCAGCCTGGCCAAGATGG	210807	151993	2857	8308	96003	78059	22777	5558	1340	2424	254	164	107	123	96	23	47	40	39	22	34	39	84	31	78	116	1836	970	1206	1175	1294
chr1:151868925-151868944	ATAGACCAGCCTGGCCAAGATGG	210459	151762	2743	113	8990	141293	48645	11417	2498	2521	254	164	107	121	94	22	46	41	39	22	34	39	76	29	23	54	1753	923	1151	1127	1256
chr1:20576164-20576183	GGTGCATGCCTGTAATCCCAGGG	239848	151706	4021	268	16369	51612	128965	42628	1619	1464	2045	2067	1073	299	126	59	55	52	26	64	49	47	108	36	154	176	250	297	1139	3319	3531
re-chr19:51592018-51592037	TGGGCACTTTGGGAGGCCGAGGG	205601	151604	3729	18	606	12710	148062	44204	2839	3301	2609	1498	1101	716	87	28	40	31	38	34	36	23	32	36	45	132	327	364	673	862	3206
chr16:1250323-1250342	GGCTACTCGGGAGGCTGAGGTGG	208803	151587	3546	4882	37118	124737	35273	6691	2911	1255	1024	559	340	271	176	266	254	68	67	40	67	81	63	53	88	321	520	709	1662	1931	1436
re-chr1:26686482-26686501	GGCTACTCGGGAGGCTGAGGTGG	208803	151587	3546	4882	37118	124737	35273	6691	2911	1255	1024	559	340	271	176	266	254	68	67	40	67	81	63	53	88	321	520	709	1662	1931	1436
re-chr16:1236104-1236123	GGCTACTCGGGAGGCTGAGGTGG	208803	151587	3546	4882	37118	124737	35273	6691	2911	1255	1024	559	340	271	176	266	254	68	67	40	67	81	63	53	88	321	520	709	1662	1931	1436
re-chr7:47876981-47877000	GCAAACCAGCCTGGCCAACATGG	211900	151497	4289	334	12961	129090	56871	12643	3588	3646	1747	2542	1198	1066	684	25	86	55	50	37	52	88	161	42	30	46	191	168	736	971	1233
re-chr19:29445942-29445961	ACAAACCAGCCTGGCCAACATGG	211893	151493	4286	336	10808	130242	57536	12965	3578	3646	1747	2542	1196	1066	684	25	86	55	50	38	52	88	157	42	32	48	193	169	733	967	1230
re-chr9:130503000-130503019	AGGCCAGGCTGGTCTCAAACTGG	222885	151473	3386	41	1338	51775	146426	23303	3067	1172	1598	827	557	79	63	62	57	46	55	63	38	47	38	55	150	242	352	783	874	2827	2933
chr1:31555751-31555770	TTAAACCAGCCTGGCCAACATGG	211825	151431	4258	1679	43342	111784	45171	9840	3034	3610	1747	2542	1196	1062	683	25	85	53	49	38	51	87	149	41	30	39	189	163	726	942	1219
re-chr15:60056394-60056413	ATAAACCAGCCTGGCCAACATGG	211824	151430	4258	209	8154	131908	58407	13145	3554	3610	1747	2542	1196	1062	683	25	85	53	49	38	51	87	148	41	31	40	189	164	725	942	1219
re-chr12:33377374-33377393	GTAAACCAGCCTGGCCAACATGG	211821	151427	4256	251	10279	130641	57835	12812	3563	3610	1747	2542	1196	1062	683	25	85	53	49	38	51	87	148	41	29	39	188	163	724	939	1218
chr10:69413072-69413091	TGCCCACCTTGGCCTCCCAAAGG	216762	151371	4989	8859	36719	62430	73375	35308	3302	3031	1375	1195	1316	1524	188	123	90	225	109	105	102	109	69	95	170	255	378	525	894	1473	4248
chr10:30242745-30242764	AGCAACCAGCCTGGCCAACATGG	211084	150934	4000	224	5303	89399	84361	31794	3294	2417	3388	2542	1198	1064	666	20	61	42	37	31	36	72	124	30	30	42	76	119	673	906	1013
re-chr17:35162784-35162803	TGGAACCAGCCTGGCCAACATGG	211050	150917	3977	1880	39535	70871	71006	27741	2841	2412	3260	2542	1196	1062	665	21	60	39	37	29	38	65	121	30	30	40	68	111	669	904	1000
chr17:77937508-77937527	GGGAACCAGCCTGGCCAACATGG	211041	150909	3975	228	7651	88631	83579	30950	3293	2412	3260	2542	1196	1062	665	21	60	39	37	29	40	65	118	30	29	41	70	112	668	902	1003
re-chr9:122727244-122727263	GGGAACCAGCCTGGCCAACATGG	211041	150909	3975	228	7651	88631	83579	30950	3293	2412	3260	2542	1196	1062	665	21	60	39	37	29	40	65	118	30	29	41	70	112	668	902	1003
chr5:16945974-16945993	TTCAACCAGCCTGGCCAACATGG	211022	150882	3988	166	2281	45104	112767	50692	2845	3334	3388	2542	1197	1063	667	20	63	41	37	31	37	70	119	30	26	36	71	119	674	893	1009
re-chr17:74375316-74375335	TTCAACCAGCCTGGCCAACATGG	211022	150882	3988	166	2281	45104	112767	50692	2845	3334	3388	2542	1197	1063	667	20	63	41	37	31	37	70	119	30	26	36	71	119	674	893	1009
chr9:20050200-20050219	ACCAACCAGCCTGGCCAACATGG	211021	150880	3987	67	671	12240	132753	65276	3279	3384	3388	2542	1198	1062	666	21	60	40	38	31	36	70	117	31	25	40	76	122	672	893	1010
chr10:83283831-83283850	GTCAACCAGCCTGGCCAACATGG	211006	150869	3976	57	695	11683	133131	65434	3299	3334	3388	2542	1196	1063	667	20	63	40	37	31	36	69	114	30	23	35	71	116	662	886	1005
chr4:159005240-159005259	ATCAACCAGCCTGGCCAACATGG	211006	150869	3976	58	637	9600	134337	66372	3279	3334	3388	2542	1196	1063	667	20	63	40	37	31	36	69	114	30	23	35	71	116	662	885	1005
chr6:81593149-81593168	GTGAACCAGCCTGGCCAACATGG	210996	150864	3961	54	671	12578	132849	64842	3281	3322	3260	2542	1198	1062	665	21	60	40	37	29	35	64	114	29	25	36	66	109	666	889	994
chr17:67233149-67233168	CATAACCAGCCTGGCCAACATGG	210974	150842	3948	2128	43071	70683	67771	27305	2478	2731	3375	2542	1196	1062	668	20	60	38	38	28	35	64	114	29	23	36	56	107	663	882	984
re-chr20:5042142-5042161	CATAACCAGCCTGGCCAACATGG	210974	150842	3948	2128	43071	70683	67771	27305	2478	2731	3375	2542	1196	1062	668	20	60	38	38	28	35	64	114	29	23	36	56	107	663	882	984
re-chr16:49871069-49871088	TATAACCAGCCTGGCCAACATGG	210969	150838	3945	99	5718	83070	88251	33828	2828	2731	3375	2542	1196	1062	667	20	60	38	38	28	35	64	112	29	23	36	56	107	660	879	983
chr1:154639597-154639616	AATAACCAGCCTGGCCAACATGG	210966	150835	3942	95	2920	49270	109433	49243	3253	2731	3375	2542	1196	1062	667	20	60	38	38	28	35	64	109	29	23	36	56	107	657	877	983
chr16:23716783-23716802	AATAACCAGCCTGGCCAACATGG	210966	150835	3942	95	2920	49270	109433	49243	3253	2731	3375	2542	1196	1062	667	20	60	38	38	28	35	64	109	29	23	36	56	107	657	877	983
re-chr10:111071129-111071148	TCAGACCAGCCTGGCCAACACGG	227233	150831	4004	2046	46970	115388	51274	11546	2751	3264	870	748	183	164	124	23	97	56	49	34	38	81	173	54	37	100	1054	1039	2530	1729	1722
chr12:4993123-4993142	CGTAACCAGCCTGGCCAACATGG	210961	150830	3940	1890	49066	105818	43670	10506	2476	2401	3375	2542	1196	1063	667	20	60	39	37	28	35	65	104	29	25	35	57	108	659	873	980
chr6:144353643-144353662	AGTAACCAGCCTGGCCAACATGG	210959	150828	3938	148	5527	89383	84272	31628	3249	2401	3375	2542	1197	1062	667	20	60	39	37	28	35	65	104	29	23	35	55	106	657	874	979
chr12:110098329-110098348	TTTAACCAGCCTGGCCAACATGG	210952	150821	3935	88	2394	45305	112675	50485	2820	3306	3375	2542	1196	1062	667	20	61	39	37	28	35	64	103	29	23	34	55	106	657	871	978
re-chr1:32753170-32753189	TTTAACCAGCCTGGCCAACATGG	210952	150821	3935	88	2394	45305	112675	50485	2820	3306	3375	2542	1196	1062	667	20	61	39	37	28	35	64	103	29	23	34	55	106	657	871	978
re-chr19:38369005-38369024	GTTAACCAGCCTGGCCAACATGG	210952	150821	3935	76	587	12051	133033	65204	3262	3306	3375	2542	1196	1062	667	20	60	39	37	28	35	64	103	29	24	35	56	106	657	871	979
chr2:202158545-202158564	AAGGCAGGGTTTCACCATGTTGG	204439	150753	3585	2535	39817	66993	69248	25793	2582	1562	1748	2354	1818	1882	769	39	37	20	21	10	26	61	32	34	47	73	87	53	217	539	1385
chr1:65133089-65133108	CGCCCACCTTGGCCTCCCAAAGG	216434	150736	4913	6653	51150	99568	48265	10740	2423	3031	1375	1195	1313	1519	186	117	89	223	100	99	98	104	68	93	140	240	366	512	836	1426	4189
re-chr17:40843792-40843811	CGCCCACCTTGGCCTCCCAAAGG	216434	150736	4913	6653	51150	99568	48265	10740	2423	3031	1375	1195	1313	1519	186	117	89	223	100	99	98	104	68	93	140	240	366	512	836	1426	4189
chr19:14919039-14919058	TTTACAGGCGTGAGCCACCGTGG	228452	150284	3816	246	19234	101392	66545	41034	3382	846	564	265	162	96	42	44	95	115	34	44	36	29	47	31	64	945	1414	1711	2257	2084	3309
re-chr8:127209265-127209284	ACAGACCAGCCTGGCCAACACGG	226112	150143	3916	295	10452	135420	64835	15108	3471	3264	870	748	178	157	121	20	87	52	45	33	34	73	145	52	28	99	1049	1037	2444	1682	1682
re-chr2:159719182-159719201	GCAGACCAGCCTGGCCAACACGG	226094	150135	3916	349	12948	133806	64166	14821	3356	3264	870	748	180	155	117	20	85	52	44	35	35	73	144	52	33	103	1052	1038	2443	1689	1687
chr5:81823278-81823297	CGCTACTCGGGAGGCTGAGGTGG	206341	149900	3453	4419	36707	123571	35050	6564	2938	1255	1024	559	335	263	171	249	234	65	64	40	62	73	56	52	70	316	515	702	1573	1859	1383
re-chr17:27966792-27966811	ATTCCAGCCTGGGCAACATAGGG	220519	149857	5914	272	8087	66999	75321	69836	2329	4395	2778	1246	862	101	129	46	50	16	51	33	65	50	30	44	312	244	2095	1982	2225	4278	3160
re-chr5:127559921-127559940	AGTCCAGCCTGGGCAACATAGGG	220390	149754	5893	2418	21025	77651	63123	56148	2307	3652	2778	1246	867	112	148	54	60	23	70	40	78	63	28	56	223	164	1900	1897	2196	4311	3101
re-chr13:27008492-27008511	AAGTCAGGGTTTCACCATGTTGG	202675	149554	3322	1677	38365	66482	68646	27492	2389	1526	1714	2652	1818	1872	758	22	17	7	13	4	14	32	17	17	22	29	38	23	187	446	1261
re-chr4:28997299-28997318	AGAGACCAGCCTGGCCAACCTGG	212870	149465	3291	2136	84832	85590	32343	7955	3012	1316	461	86	48	54	39	12	38	34	17	13	25	42	79	23	41	550	1299	2470	1581	1609	1604
chr5:40918154-40918173	CTTCCAGCCTGGGCAACATAGGG	219560	149037	5655	23	550	9944	70029	139012	4881	4395	2778	1246	861	101	127	45	45	16	51	29	63	48	28	43	73	154	1875	1864	2075	4091	2991
re-chr11:115780139-115780158	TTTCCAGCCTGGGCAACATAGGG	219552	149028	5652	30	554	9528	70106	139332	4890	4395	2778	1246	862	101	127	45	46	16	50	29	63	49	28	43	68	157	1864	1865	2078	4088	2985
re-chr8:72131761-72131780	TTTCCAGCCTGGGCAACATAGGG	219552	149028	5652	30	554	9528	70106	139332	4890	4395	2778	1246	862	101	127	45	46	16	50	29	63	49	28	43	68	157	1864	1865	2078	4088	2985
re-chr12:63127029-63127048	AATCCAGCCTGGGCAACATAGGG	219447	148936	5637	255	6771	67134	75053	70228	2300	4364	2778	1246	861	109	124	45	48	15	54	31	58	49	24	42	128	104	1851	1853	2082	4081	2977
chr1:65133090-65133109	GCCCACCTTGGCCTCCCAAAGGG	215987	148874	4847	14650	68790	86052	36677	9705	3224	1281	1120	1261	1441	205	177	92	217	98	98	104	101	60	94	93	208	348	494	713	1391	4004	2503
chr16:51105778-51105797	GATCCAGCCTGGGCAACATAGGG	219308	148815	5551	29	562	9022	70467	139226	4693	4364	2778	1246	861	108	122	44	44	15	51	27	54	45	24	41	66	85	1799	1826	2033	4007	2937
re-chr10:69705174-69705193	GATCCAGCCTGGGCAACATAGGG	219308	148815	5551	29	562	9022	70467	139226	4693	4364	2778	1246	861	108	122	44	44	15	51	27	54	45	24	41	66	85	1799	1826	2033	4007	2937
chr11:84182330-84182349	TATCCAGCCTGGGCAACATAGGG	219298	148805	5541	22	480	8294	70582	139919	4815	4364	2778	1246	861	108	123	44	44	15	51	27	54	45	24	41	55	80	1787	1822	2028	3999	2930
re-chr5:136279908-136279927	ACCCACCTTGGCCTCCCAAAGGG	215565	148626	4824	12730	62779	90417	40228	9279	3237	1281	1120	1261	1451	210	175	94	214	95	97	102	93	54	94	94	195	343	486	699	1378	3993	2484
chr6:26228161-26228180	TAACACCAGCCTGGCCAACATGG	207260	148555	3971	2341	77974	88957	31174	6796	2877	2700	1660	2832	1196	1067	674	21	62	40	28	24	31	66	126	26	14	37	135	106	699	938	1092
chr18:32033321-32033340	GAACACCAGCCTGGCCAACATGG	207259	148551	3967	1054	45969	106994	43508	9727	3264	2700	1660	2832	1200	1066	673	21	62	40	28	24	31	66	124	25	11	35	133	105	697	937	1091
chr19:47236712-47236731	AAACACCAGCCTGGCCAACATGG	207253	148545	3966	899	44044	108111	44086	10096	3291	2700	1660	2832	1199	1067	673	21	62	39	28	24	31	65	121	25	15	39	137	109	695	939	1093
chr2:84842526-84842545	AAACACCAGCCTGGCCAACATGG	207253	148545	3966	899	44044	108111	44086	10096	3291	2700	1660	2832	1199	1067	673	21	62	39	28	24	31	65	121	25	15	39	137	109	695	939	1093
chr2:87400321-87400340	AAACACCAGCCTGGCCAACATGG	207253	148545	3966	899	44044	108111	44086	10096	3291	2700	1660	2832	1199	1067	673	21	62	39	28	24	31	65	121	25	15	39	137	109	695	939	1093
chr2:87405505-87405524	AAACACCAGCCTGGCCAACATGG	207253	148545	3966	899	44044	108111	44086	10096	3291	2700	1660	2832	1199	1067	673	21	62	39	28	24	31	65	121	25	15	39	137	109	695	939	1093
chr2:90294369-90294388	AAACACCAGCCTGGCCAACATGG	207253	148545	3966	899	44044	108111	44086	10096	3291	2700	1660	2832	1199	1067	673	21	62	39	28	24	31	65	121	25	15	39	137	109	695	939	1093
chr2:90296205-90296224	AAACACCAGCCTGGCCAACATGG	207253	148545	3966	899	44044	108111	44086	10096	3291	2700	1660	2832	1199	1067	673	21	62	39	28	24	31	65	121	25	15	39	137	109	695	939	1093
chr2_KI270894v1_alt:103932-103951	AAACACCAGCCTGGCCAACATGG	207253	148545	3966	899	44044	108111	44086	10096	3291	2700	1660	2832	1199	1067	673	21	62	39	28	24	31	65	121	25	15	39	137	109	695	939	1093
chr2_KI270894v1_alt:97319-97338	AAACACCAGCCTGGCCAACATGG	207253	148545	3966	899	44044	108111	44086	10096	3291	2700	1660	2832	1199	1067	673	21	62	39	28	24	31	65	121	25	15	39	137	109	695	939	1093
re-chr2:91501265-91501284	AAACACCAGCCTGGCCAACATGG	207253	148545	3966	899	44044	108111	44086	10096	3291	2700	1660	2832	1199	1067	673	21	62	39	28	24	31	65	121	25	15	39	137	109	695	939	1093
re-chr2:91503063-91503082	AAACACCAGCCTGGCCAACATGG	207253	148545	3966	899	44044	108111	44086	10096	3291	2700	1660	2832	1199	1067	673	21	62	39	28	24	31	65	121	25	15	39	137	109	695	939	1093
re-chr2_KI270772v1_alt:106298-106317	AAACACCAGCCTGGCCAACATGG	207253	148545	3966	899	44044	108111	44086	10096	3291	2700	1660	2832	1199	1067	673	21	62	39	28	24	31	65	121	25	15	39	137	109	695	939	1093
re-chr2_KI270772v1_alt:108134-108153	AAACACCAGCCTGGCCAACATGG	207253	148545	3966	899	44044	108111	44086	10096	3291	2700	1660	2832	1199	1067	673	21	62	39	28	24	31	65	121	25	15	39	137	109	695	939	1093
re-chr4:40071026-40071045	AAACACCAGCCTGGCCAACATGG	207253	148545	3966	899	44044	108111	44086	10096	3291	2700	1660	2832	1199	1067	673	21	62	39	28	24	31	65	121	25	15	39	137	109	695	939	1093
re-chr15:20099631-20099650	ACACACCAGCCTGGCCAACATGG	207104	148425	3939	166	7275	128374	57943	13343	3258	3342	1660	2832	1202	1063	670	20	59	37	26	22	27	63	121	24	13	33	135	108	701	911	1085
re-chr15:21106736-21106755	ACACACCAGCCTGGCCAACATGG	207104	148425	3939	166	7275	128374	57943	13343	3258	3342	1660	2832	1202	1063	670	20	59	37	26	22	27	63	121	24	13	33	135	108	701	911	1085
chr9:98885238-98885257	TTTCCAATAGCTGGGACTACAGG	206075	148418	2325	36	1270	16487	118129	70152	1273	1741	1765	1302	1774	954	1477	19	7	9	5	8	9	6	6	8	28	13	7	23	12	158	236
chr20:58999306-58999325	ATTACAGGTGTGAGCCACCGCGG	215302	148346	4919	9093	77809	105492	18883	3964	1081	799	507	233	229	108	83	102	204	88	68	80	66	66	82	62	861	1317	1910	2253	2665	2980	4298
chr3:186868624-186868643	ATTACAGGTGTGAGCCACCGCGG	215302	148346	4919	9093	77809	105492	18883	3964	1081	799	507	233	229	108	83	102	204	88	68	80	66	66	82	62	861	1317	1910	2253	2665	2980	4298
chr7:26154811-26154830	TTTACAGGCATGAGCCACCATGG	208180	148200	4867	371	17490	71676	60232	58407	4223	1302	728	462	334	153	63	75	74	136	73	83	158	77	71	62	90	1094	1662	2161	2601	2675	4225
re-chr16:30636473-30636492	CACCACCAGCCTGGCCAACATGG	206756	148176	3785	727	41096	69230	67559	28135	2387	2604	3240	2832	1196	1063	666	18	48	29	23	19	23	53	94	23	20	28	62	77	663	878	978
re-chr7:36380932-36380951	AACCACCAGCCTGGCCAACATGG	206748	148167	3777	72	1361	45928	108916	50470	3109	2604	3240	2832	1196	1063	666	18	48	29	23	20	22	52	90	23	17	27	59	73	652	874	979
re-chr17:75868536-75868555	TACTCAATAGCTGGGACTACAGG	205763	148167	2241	52	3226	57324	124175	20985	1236	1919	1124	1594	1775	954	1479	5	1	5	2	2	3	3	3	5	13	4	2	10	8	146	241
chr16:89909170-89909189	CTGCACCAGCCTGGCCAACATGG	206736	148161	3763	50	3157	89721	82006	31801	2364	3131	3125	2832	1197	1062	665	18	45	29	22	18	22	55	91	22	17	26	47	67	660	865	974
chr8:18731052-18731071	CTTCACCAGCCTGGCCAACATGG	206720	148149	3758	83	2952	89596	82022	32065	2374	3131	3163	2832	1196	1062	666	18	44	28	22	18	23	55	85	23	17	27	45	63	650	858	969
chr20:31564671-31564690	GTGCACCAGCCTGGCCAACATGG	206723	148147	3758	26	400	8791	131254	66250	3070	3131	3125	2832	1201	1062	665	18	45	29	22	18	22	54	87	22	13	23	44	63	656	860	968
chr2:44152649-44152668	GTCCACCAGCCTGGCCAACATGG	206717	148143	3768	55	395	7845	131546	66875	3076	3144	3240	2832	1198	1062	666	18	46	28	23	18	22	53	86	23	16	27	56	75	656	861	979
chrX:106315488-106315507	TTCCACCAGCCTGGCCAACATGG	206717	148141	3766	67	1013	41780	111978	51875	2724	3144	3240	2832	1196	1062	666	18	46	28	23	18	22	53	88	23	14	24	57	73	654	861	978
re-chr20:19948596-19948615	TTCCACCAGCCTGGCCAACATGG	206717	148141	3766	67	1013	41780	111978	51875	2724	3144	3240	2832	1196	1062	666	18	46	28	23	18	22	53	88	23	14	24	57	73	654	861	978
re-chr1:7080736-7080755	ATCCACCAGCCTGGCCAACATGG	206712	148141	3765	16	347	5867	132596	67884	3103	3144	3240	2832	1196	1062	666	18	46	28	23	18	22	53	86	23	15	25	57	73	653	859	979
re-chr12:32188931-32188950	ATGCACCAGCCTGGCCAACATGG	206707	148136	3751	14	311	6775	132311	67295	3095	3131	3125	2832	1197	1062	665	18	45	29	22	18	22	54	83	22	14	24	47	66	647	855	967
chr1:25931806-25931825	GGGCACCAGCCTGGCCAACATGG	206706	148135	3758	95	5350	86037	83421	31801	3074	2299	3125	2832	1197	1062	665	18	45	29	22	18	24	54	87	22	15	23	50	66	647	862	971
chr16:31102256-31102275	GGGCACCAGCCTGGCCAACATGG	206706	148135	3758	95	5350	86037	83421	31801	3074	2299	3125	2832	1197	1062	665	18	45	29	22	18	24	54	87	22	15	23	50	66	647	862	971
chr19:10849544-10849563	GTTCACCAGCCTGGCCAACATGG	206702	148131	3754	84	420	8264	131227	66697	3067	3131	3163	2832	1197	1063	666	18	44	28	22	18	23	55	85	23	11	22	45	60	646	854	964
re-chr7:135545660-135545679	TAGCACCAGCCTGGCCAACATGG	206705	148128	3756	63	3580	80418	88222	34421	2719	2594	3125	2832	1196	1063	665	18	45	29	22	18	22	53	85	22	13	28	51	67	651	857	973
chr11:83117248-83117267	AAGCACCAGCCTGGCCAACATGG	206702	148127	3754	59	1793	46186	108555	50108	3100	2594	3125	2832	1196	1063	665	18	45	29	22	18	22	53	83	22	13	28	51	67	649	857	972
chr1:46337290-46337309	AATCACCAGCCTGGCCAACATGG	206694	148122	3748	65	1474	46223	108636	50288	3092	2598	3163	2832	1197	1062	666	18	44	28	22	18	22	54	84	22	12	20	45	60	645	850	964
chr15:22390769-22390788	AATCACCAGCCTGGCCAACATGG	206694	148122	3748	65	1474	46223	108636	50288	3092	2598	3163	2832	1197	1062	666	18	44	28	22	18	22	54	84	22	12	20	45	60	645	850	964
chr15_KI270851v1_alt:35235-35254	AATCACCAGCCTGGCCAACATGG	206694	148122	3748	65	1474	46223	108636	50288	3092	2598	3163	2832	1197	1062	666	18	44	28	22	18	22	54	84	22	12	20	45	60	645	850	964
chr9:90928951-90928970	AATCACCAGCCTGGCCAACATGG	206694	148122	3748	65	1474	46223	108636	50288	3092	2598	3163	2832	1197	1062	666	18	44	28	22	18	22	54	84	22	12	20	45	60	645	850	964
re-chr15:20609618-20609637	AATCACCAGCCTGGCCAACATGG	206694	148122	3748	65	1474	46223	108636	50288	3092	2598	3163	2832	1197	1062	666	18	44	28	22	18	22	54	84	22	12	20	45	60	645	850	964
chr10:11408761-11408780	ATTACAGGTGTGAGCCACCGTGG	214732	147998	4876	10400	60580	82489	52639	8518	1012	829	497	216	189	127	84	95	179	89	71	78	77	71	81	67	865	1317	1913	2253	3179	2844	4249
chr11:68951684-68951703	ATTACAGGTGTGAGCCACCGTGG	214732	147998	4876	10400	60580	82489	52639	8518	1012	829	497	216	189	127	84	95	179	89	71	78	77	71	81	67	865	1317	1913	2253	3179	2844	4249
chrX:47277922-47277941	ATTACAGGTGTGAGCCACCGTGG	214732	147998	4876	10400	60580	82489	52639	8518	1012	829	497	216	189	127	84	95	179	89	71	78	77	71	81	67	865	1317	1913	2253	3179	2844	4249
re-chr11:113989087-113989106	ATTACAGGTGTGAGCCACCGTGG	214732	147998	4876	10400	60580	82489	52639	8518	1012	829	497	216	189	127	84	95	179	89	71	78	77	71	81	67	865	1317	1913	2253	3179	2844	4249
re-chr1:176204647-176204666	ATTACAGGTGTGAGCCACCGTGG	214732	147998	4876	10400	60580	82489	52639	8518	1012	829	497	216	189	127	84	95	179	89	71	78	77	71	81	67	865	1317	1913	2253	3179	2844	4249
re-chr7:99168913-99168932	ATTACAGGTGTGAGCCACCGTGG	214732	147998	4876	10400	60580	82489	52639	8518	1012	829	497	216	189	127	84	95	179	89	71	78	77	71	81	67	865	1317	1913	2253	3179	2844	4249
re-chr9:108633107-108633126	ATTACAGGTGTGAGCCACCGTGG	214732	147998	4876	10400	60580	82489	52639	8518	1012	829	497	216	189	127	84	95	179	89	71	78	77	71	81	67	865	1317	1913	2253	3179	2844	4249
re-chrY:16595180-16595199	ATTACAGGTGTGAGCCACCGTGG	214732	147998	4876	10400	60580	82489	52639	8518	1012	829	497	216	189	127	84	95	179	89	71	78	77	71	81	67	865	1317	1913	2253	3179	2844	4249
chr6:73531683-73531702	AAATACCAGCCTGGCCAACATGG	205976	147760	3781	676	43449	107599	44194	10049	3116	2594	1607	2809	1197	1066	673	11	50	23	21	13	26	47	99	20	13	27	86	55	656	902	1033
re-chr10:122330921-122330940	AAATACCAGCCTGGCCAACATGG	205976	147760	3781	676	43449	107599	44194	10049	3116	2594	1607	2809	1197	1066	673	11	50	23	21	13	26	47	99	20	13	27	86	55	656	902	1033
re-chr9:86413547-86413566	AAATACCAGCCTGGCCAACATGG	205976	147760	3781	676	43449	107599	44194	10049	3116	2594	1607	2809	1197	1066	673	11	50	23	21	13	26	47	99	20	13	27	86	55	656	902	1033
re-chr1:145615553-145615572	TAATACCAGCCTGGCCAACATGG	205965	147749	3777	1991	77274	88679	31304	6710	2730	2594	1607	2809	1196	1065	673	11	49	23	21	13	26	47	99	20	12	26	85	55	652	898	1032
chr1:115761193-115761212	GTATACCAGCCTGGCCAACATGG	205797	147612	3749	88	6080	128127	58262	13237	3111	3152	1607	2809	1198	1062	672	11	46	21	17	13	25	44	92	21	12	19	81	52	652	874	1024
chr9:671744-671763	TTATACCAGCCTGGCCAACATGG	205792	147611	3747	423	39448	110073	45637	10208	2702	3152	1607	2809	1196	1062	672	11	46	21	17	13	25	44	91	21	13	20	82	53	649	872	1025
chr7:23127663-23127682	CAGTACCAGCCTGGCCAACATGG	205628	147501	3664	879	40741	68893	67195	27913	2300	2528	3035	2809	1196	1062	667	11	37	17	17	13	20	37	80	18	15	21	44	43	641	865	967
re-chr11:63795326-63795345	ATTTACCAGCCTGGCCAACATGG	205628	147497	3667	34	404	5568	131674	67945	2994	3062	3079	2809	1198	1063	665	11	37	18	17	13	20	38	79	20	14	23	43	46	645	867	962
re-chr1:92135386-92135405	TGTTACCAGCCTGGCCAACATGG	205624	147490	3659	553	37062	68509	70549	28950	2639	2226	3079	2809	1196	1063	665	11	36	18	16	13	21	39	75	19	16	20	42	44	640	857	959
re-chr6:138682175-138682194	AGTTACCAGCCTGGCCAACATGG	205622	147490	3656	68	2894	86095	83935	32621	2989	2226	3079	2809	1196	1062	665	11	36	18	17	13	21	38	77	19	12	18	39	42	639	855	957
chr5:96956313-96956332	TGGTACCAGCCTGGCCAACATGG	205615	147488	3661	628	37096	68606	70707	28572	2642	2228	3035	2809	1196	1063	667	11	36	17	17	13	20	38	74	18	14	23	47	45	643	859	963
chr2:219366970-219366989	CATTACCAGCCTGGCCAACATGG	205615	147486	3655	624	40862	68784	67267	28072	2303	2529	3079	2809	1196	1062	665	11	36	18	16	13	20	40	75	19	13	18	39	43	639	857	957
re-chr6:144305136-144305155	CATTACCAGCCTGGCCAACATGG	205615	147486	3655	624	40862	68784	67267	28072	2303	2529	3079	2809	1196	1062	665	11	36	18	16	13	20	40	75	19	13	18	39	43	639	857	957
re-chr10:26518449-26518468	TATTACCAGCCTGGCCAACATGG	205614	147485	3655	48	2855	79787	88136	34786	2640	2529	3079	2809	1196	1062	666	11	36	18	16	13	20	40	74	19	13	19	40	43	640	855	959
re-chr1:23887107-23887126	GGTTACCAGCCTGGCCAACATGG	205617	147485	3653	75	4814	85213	83303	32209	3024	2226	3079	2809	1196	1062	665	11	36	18	16	13	21	38	74	19	13	19	40	43	636	855	958
chr17:64999867-64999886	AATTACCAGCCTGGCCAACATGG	205612	147483	3653	80	1207	45646	108213	50461	2988	2529	3079	2809	1196	1062	665	11	36	18	16	13	20	40	72	20	13	19	40	42	638	853	956
re-chr22:23571433-23571452	AATTACCAGCCTGGCCAACATGG	205612	147483	3653	80	1207	45646	108213	50461	2988	2529	3079	2809	1196	1062	665	11	36	18	16	13	20	40	72	20	13	19	40	42	638	853	956
chr15:29185832-29185851	ATTACAGGTGTGAGCCACCACGG	204588	147477	5552	8589	55276	90296	37216	9247	1262	948	565	350	320	120	118	134	226	115	98	136	190	110	122	98	864	1316	1908	2441	2953	3388	4816
chr15_KI270905v1_alt:1461395-1461414	ATTACAGGTGTGAGCCACCACGG	204588	147477	5552	8589	55276	90296	37216	9247	1262	948	565	350	320	120	118	134	226	115	98	136	190	110	122	98	864	1316	1908	2441	2953	3388	4816
re-chr12:105988983-105989002	ATTACAGGTGTGAGCCACCACGG	204588	147477	5552	8589	55276	90296	37216	9247	1262	948	565	350	320	120	118	134	226	115	98	136	190	110	122	98	864	1316	1908	2441	2953	3388	4816
re-chr2:118573071-118573090	TGCTACCAGCCTGGCCAACATGG	205603	147475	3650	442	36926	68390	70796	29045	2631	2222	3182	2809	1197	1062	665	11	36	17	16	13	20	38	72	19	13	18	40	44	638	852	955
chr6:30637479-30637498	CCCTACCAGCCTGGCCAACATGG	205601	147474	3649	57	4300	88221	81153	31863	2300	3114	3182	2809	1196	1062	665	11	36	17	16	13	20	38	72	18	13	20	40	45	639	855	955
chr6_GL000251v2_alt:2117201-2117220	CCCTACCAGCCTGGCCAACATGG	205601	147474	3649	57	4300	88221	81153	31863	2300	3114	3182	2809	1196	1062	665	11	36	17	16	13	20	38	72	18	13	20	40	45	639	855	955
chr6_GL000252v2_alt:1893308-1893327	CCCTACCAGCCTGGCCAACATGG	205601	147474	3649	57	4300	88221	81153	31863	2300	3114	3182	2809	1196	1062	665	11	36	17	16	13	20	38	72	18	13	20	40	45	639	855	955
chr6_GL000253v2_alt:1947708-1947727	CCCTACCAGCCTGGCCAACATGG	205601	147474	3649	57	4300	88221	81153	31863	2300	3114	3182	2809	1196	1062	665	11	36	17	16	13	20	38	72	18	13	20	40	45	639	855	955
chr6_GL000254v2_alt:1981527-1981546	CCCTACCAGCCTGGCCAACATGG	205601	147474	3649	57	4300	88221	81153	31863	2300	3114	3182	2809	1196	1062	665	11	36	17	16	13	20	38	72	18	13	20	40	45	639	855	955
chr6_GL000255v2_alt:1892567-1892586	CCCTACCAGCCTGGCCAACATGG	205601	147474	3649	57	4300	88221	81153	31863	2300	3114	3182	2809	1196	1062	665	11	36	17	16	13	20	38	72	18	13	20	40	45	639	855	955
chr6_GL000256v2_alt:1938238-1938257	CCCTACCAGCCTGGCCAACATGG	205601	147474	3649	57	4300	88221	81153	31863	2300	3114	3182	2809	1196	1062	665	11	36	17	16	13	20	38	72	18	13	20	40	45	639	855	955
chr11:130459156-130459175	TCCTACCAGCCTGGCCAACATGG	205599	147472	3647	44	1231	43094	110165	51063	2634	3114	3182	2809	1196	1062	665	11	36	17	16	13	20	38	71	18	12	19	40	44	637	854	955
re-chr17:27550241-27550260	TCCTACCAGCCTGGCCAACATGG	205599	147472	3647	44	1231	43094	110165	51063	2634	3114	3182	2809	1196	1062	665	11	36	17	16	13	20	38	71	18	12	19	40	44	637	854	955
re-chr1:204102002-204102021	CCTCACCATGTTGCCCAGGCTGG	201685	147059	3953	2207	26667	132794	31369	8602	3347	2562	1329	1558	1739	1091	1321	118	62	73	45	35	78	188	59	59	45	117	259	309	266	779	1161
re-chrX:118327261-118327280	ACTCACCATGTTGCCCAGGCTGG	201664	147040	3944	1778	25620	133788	31851	8607	3447	2562	1329	1558	1739	1092	1316	117	62	73	45	35	77	187	58	60	43	116	258	309	258	775	1157
re-chr8:100277560-100277579	TGGTACTTGGGAGGCTGAGGCGG	205556	146977	3963	70	4526	107534	44023	49401	3374	1964	3099	1594	1323	857	310	92	40	36	32	38	37	34	25	20	34	42	106	622	1114	1976	1423
re-chr12:116608215-116608234	ATTACAGGTGTGAGCCACCGAGG	213188	146670	4566	550	22202	120568	60266	9596	851	668	430	153	87	60	67	76	140	72	63	69	55	57	68	59	854	1310	1910	2253	3820	2823	3958
chr16:53062691-53062710	TGATCATGCCACTGCACTCCAGG	213921	145860	5392	5552	43090	106059	49234	9899	3377	2117	1441	1264	1531	1677	372	139	143	91	83	139	93	119	146	105	308	404	643	794	919	1592	4613
re-chr2:203261544-203261563	TGATCATGCCACTGCACTCCAGG	213921	145860	5392	5552	43090	106059	49234	9899	3377	2117	1441	1264	1531	1677	372	139	143	91	83	139	93	119	146	105	308	404	643	794	919	1592	4613
chr21:13270586-13270605	ATTACAGGTGTGAGCCACCAAGG	201138	145823	5053	907	23442	87794	64077	24907	929	748	473	254	125	76	99	102	173	91	82	110	142	91	101	83	855	1309	1909	2441	4147	3142	4353
re-chr18:15098694-15098713	ATTACAGGTGTGAGCCACCAAGG	201138	145823	5053	907	23442	87794	64077	24907	929	748	473	254	125	76	99	102	173	91	82	110	142	91	101	83	855	1309	1909	2441	4147	3142	4353
re-chr2:131883154-131883173	ATTACAGGTGTGAGCCACCAAGG	201138	145823	5053	907	23442	87794	64077	24907	929	748	473	254	125	76	99	102	173	91	82	110	142	91	101	83	855	1309	1909	2441	4147	3142	4353
re-chr7:83165706-83165725	ATTACAGGTGTGAGCCACCAGGG	201041	145754	5013	765	23187	87683	64404	24995	907	730	466	253	121	71	97	102	161	92	80	109	128	89	101	83	854	1313	1909	2442	4233	3133	4314
chr8:143254825-143254844	TTTCACCATGTTGGCCAGGAAGG	205115	145630	2525	19829	136270	39912	7568	1418	402	313	203	74	51	47	42	48	46	52	33	29	76	63	47	29	405	680	787	1484	2205	1253	1291
chr1:1477204-1477223	TCACCATGTTGGCCAGGCTTTGG	205466	145576	2651	20	274	5803	110932	88435	380	549	593	63	28	29	19	30	20	9	13	62	33	15	10	13	550	813	749	1918	2134	2276	2269
chr1:70873841-70873860	TTTCACCATGTTGGCCAGGAGGG	205118	145505	2529	19508	136602	40417	7166	1302	400	308	202	76	51	45	43	47	45	52	33	29	75	66	47	29	405	680	787	1484	2147	1254	1297
chr9:67476790-67476809	TTTCACCATGTTGGCCAGGAGGG	205118	145505	2529	19508	136602	40417	7166	1302	400	308	202	76	51	45	43	47	45	52	33	29	75	66	47	29	405	680	787	1484	2147	1254	1297
re-chr9:38887149-38887168	TTTCACCATGTTGGCCAGGAGGG	205118	145505	2529	19508	136602	40417	7166	1302	400	308	202	76	51	45	43	47	45	52	33	29	75	66	47	29	405	680	787	1484	2147	1254	1297
re-chr9:62111577-62111596	TTTCACCATGTTGGCCAGGAGGG	205118	145505	2529	19508	136602	40417	7166	1302	400	308	202	76	51	45	43	47	45	52	33	29	75	66	47	29	405	680	787	1484	2147	1254	1297
chr14:44940851-44940870	AAATACTTGGGAGGCTGAGGCGG	203285	145464	3835	184	6720	107182	43405	45791	1784	2831	3027	1594	1326	857	305	80	38	28	26	22	29	22	19	10	29	16	85	605	1108	1848	1337
re-chr8:117762338-117762357	ATATACTTGGGAGGCTGAGGCGG	203123	145337	3794	72	4288	108161	42077	48523	1771	3226	3027	1594	1323	851	305	68	32	23	25	22	29	18	18	9	28	14	80	604	1097	1812	1319
re-chr11:30838222-30838241	TTGGACCATCCTGGCCAACATGG	194927	144997	1839	90	5636	63473	123937	1787	1366	1647	1567	378	237	271	170	37	162	39	40	27	43	47	58	77	26	36	54	177	320	334	399
re-chr4:163687429-163687448	TTGGACCATCCTGGCCAACATGG	194927	144997	1839	90	5636	63473	123937	1787	1366	1647	1567	378	237	271	170	37	162	39	40	27	43	47	58	77	26	36	54	177	320	334	399
re-chr15:23896264-23896283	GTCGACCATCCTGGCCAACATGG	194819	144933	1825	22	1765	27213	163730	2087	1513	1633	1667	378	237	271	170	37	155	39	40	27	43	47	58	73	26	36	51	176	317	330	387
chr19:47519676-47519695	ATTACAGGTGTGAGCCACTGCGG	199165	144809	5230	8577	56990	88587	35930	9016	1191	858	401	352	326	134	119	125	215	112	83	109	90	103	112	91	870	1319	2253	2056	2791	3225	4560
chr2:88664684-88664703	ATTACAGGTGTGAGCCACTGCGG	199165	144809	5230	8577	56990	88587	35930	9016	1191	858	401	352	326	134	119	125	215	112	83	109	90	103	112	91	870	1319	2253	2056	2791	3225	4560
re-chr12:97344668-97344687	ATTACAGGTGTGAGCCACTGCGG	199165	144809	5230	8577	56990	88587	35930	9016	1191	858	401	352	326	134	119	125	215	112	83	109	90	103	112	91	870	1319	2253	2056	2791	3225	4560
chr5:78344523-78344542	TACACACTTTGGGAGGCCGAGGG	194283	144796	3067	15	128	1572	20079	172488	2358	2491	2350	1958	1101	715	67	15	15	9	18	10	11	8	12	15	19	74	142	100	491	679	2727
chr18:26760991-26761010	ATTACAGGTGTGAGCCACTGTGG	199070	144749	5207	11379	47531	68263	52534	19219	1120	924	416	349	314	167	124	124	206	108	83	112	94	99	107	89	871	1322	2252	2055	3271	3017	4521
chr19:16701279-16701298	ATTACAGGTGTGAGCCACTGTGG	199070	144749	5207	11379	47531	68263	52534	19219	1120	924	416	349	314	167	124	124	206	108	83	112	94	99	107	89	871	1322	2252	2055	3271	3017	4521
chr5:72216547-72216566	ATTACAGGTGTGAGCCACTGTGG	199070	144749	5207	11379	47531	68263	52534	19219	1120	924	416	349	314	167	124	124	206	108	83	112	94	99	107	89	871	1322	2252	2055	3271	3017	4521
chrX:4932597-4932616	ATTACAGGTGTGAGCCACTGTGG	199070	144749	5207	11379	47531	68263	52534	19219	1120	924	416	349	314	167	124	124	206	108	83	112	94	99	107	89	871	1322	2252	2055	3271	3017	4521
re-chr12:93346400-93346419	ATTACAGGTGTGAGCCACTGTGG	199070	144749	5207	11379	47531	68263	52534	19219	1120	924	416	349	314	167	124	124	206	108	83	112	94	99	107	89	871	1322	2252	2055	3271	3017	4521
re-chr16:48250210-48250229	ATTACAGGTGTGAGCCACTGTGG	199070	144749	5207	11379	47531	68263	52534	19219	1120	924	416	349	314	167	124	124	206	108	83	112	94	99	107	89	871	1322	2252	2055	3271	3017	4521
re-chr2:127013675-127013694	ATTACAGGTGTGAGCCACTGTGG	199070	144749	5207	11379	47531	68263	52534	19219	1120	924	416	349	314	167	124	124	206	108	83	112	94	99	107	89	871	1322	2252	2055	3271	3017	4521
re-chr7:39893175-39893194	ATTACAGGTGTGAGCCACTGTGG	199070	144749	5207	11379	47531	68263	52534	19219	1120	924	416	349	314	167	124	124	206	108	83	112	94	99	107	89	871	1322	2252	2055	3271	3017	4521
chr3:165414144-165414163	GATCACGCCACTGCACTCCAGGG	209637	144242	3220	544	27891	128994	45395	6805	1152	791	733	901	1069	420	185	63	55	55	93	58	59	79	61	73	169	292	364	349	914	2623	2785
re-chr5:22185400-22185419	AAAGACCAGCCTGCCCAACATGG	193128	144033	1022	916	53724	125661	12763	60	902	629	208	82	50	76	48	13	29	31	22	19	32	312	76	26	17	31	93	75	106	210	308
chr10:114664865-114664884	TTCCACACTTTGGGAGGCCGAGG	193863	143754	2932	167	1923	20074	132572	39115	2185	2211	1696	2141	1844	1021	654	18	12	12	6	18	10	9	7	9	18	18	121	151	101	434	600
re-chr16:24917764-24917783	GACCACACTTTGGGAGGCCGAGG	193863	143754	2931	23	562	11722	139511	42044	2515	2336	1696	2141	1844	1021	654	18	12	12	6	18	10	9	7	8	19	17	124	153	103	430	602
chr11:9741850-9741869	CACCACACTTTGGGAGGCCGAGG	193859	143750	2927	253	9174	133122	43007	8299	1776	2336	1696	2141	1844	1021	654	18	12	12	7	18	10	9	7	8	14	15	119	148	100	431	599
chrX:84307412-84307431	CGCCACACTTTGGGAGGCCGAGG	193859	143725	2928	175	8875	133399	43045	8363	1780	2531	1696	2141	1844	1021	654	18	12	12	6	18	10	9	7	9	14	16	120	149	100	431	599
chr4:182088581-182088600	AACCACACTTTGGGAGGCCGAGG	193859	143725	2927	50	709	11640	139512	41946	2302	2336	1696	2141	1844	1021	654	18	12	12	6	18	10	9	7	8	15	16	119	149	100	430	600
chr16:26934982-26935001	TCTCACACTTTGGGAGGCCGAGG	193783	143701	2905	189	2226	22041	132146	37170	2175	1684	2125	2141	1844	1021	653	16	12	13	6	17	12	8	7	8	21	31	93	149	99	425	589
chr19:2756337-2756356	GCTCACACTTTGGGAGGCCGAGG	193779	143697	2900	86	1156	18915	135230	38387	2481	1684	2125	2141	1844	1021	653	16	12	13	6	16	11	8	7	8	18	26	90	146	94	420	586
re-chr2:233238894-233238913	ACTCACACTTTGGGAGGCCGAGG	193776	143694	2898	53	1326	18795	135391	38206	2264	1684	2125	2141	1844	1021	653	16	12	13	6	16	11	8	7	8	16	27	89	144	94	421	586
chr12:96117984-96118003	CTTCACACTTTGGGAGGCCGAGG	193763	143683	2894	56	1807	23142	132408	36347	1764	2181	2125	2141	1844	1021	654	17	12	13	6	16	11	8	7	8	19	23	89	143	97	419	586
chr11:71872470-71872489	TATCACACTTTGGGAGGCCGAGG	193758	143678	2889	34	443	2983	24625	165668	2170	2292	2125	2141	1844	1021	653	16	12	13	6	16	11	8	7	8	15	19	86	138	91	417	583
chr15:52443727-52443746	AATCACACTTTGGGAGGCCGAGG	193758	143678	2889	106	269	1960	21187	170230	2253	2292	2125	2141	1844	1021	653	16	12	13	6	16	11	8	7	8	15	18	86	137	90	416	581
chr19:35930421-35930440	AATCACACTTTGGGAGGCCGAGG	193758	143678	2889	106	269	1960	21187	170230	2253	2292	2125	2141	1844	1021	653	16	12	13	6	16	11	8	7	8	15	18	86	137	90	416	581
chr4:9438524-9438543	TATCACACTTTGGGAGGCCGAGG	193758	143678	2889	34	443	2983	24625	165668	2170	2292	2125	2141	1844	1021	653	16	12	13	6	16	11	8	7	8	15	19	86	138	91	417	583
re-chr8:12055606-12055625	TATCACACTTTGGGAGGCCGAGG	193758	143678	2889	34	443	2983	24625	165668	2170	2292	2125	2141	1844	1021	653	16	12	13	6	16	11	8	7	8	15	19	86	138	91	417	583
re-chr8:12302170-12302189	TATCACACTTTGGGAGGCCGAGG	193758	143678	2889	34	443	2983	24625	165668	2170	2292	2125	2141	1844	1021	653	16	12	13	6	16	11	8	7	8	15	19	86	138	91	417	583
chr5:128293238-128293257	TTTCACACTTTGGGAGGCCGAGG	193757	143677	2888	71	450	3856	29210	160167	2169	2181	2125	2141	1845	1021	654	16	12	13	6	16	11	8	7	8	13	17	85	137	93	416	582
chr7:99063931-99063950	CAGCACACTTTGGGAGGCCGAGG	193751	143675	2881	56	441	10768	142168	40304	1749	2277	2484	2141	1845	1021	653	17	12	12	6	16	8	8	8	9	20	21	76	133	88	409	574
re-chr5:131266709-131266728	CAGCACACTTTGGGAGGCCGAGG	193751	143675	2881	56	441	10768	142168	40304	1749	2277	2484	2141	1845	1021	653	17	12	12	6	16	8	8	8	9	20	21	76	133	88	409	574
chr13:70605761-70605780	AAACACACTTTGGGAGGCCGAGG	193740	143664	2880	51	341	1161	13582	178596	2247	2283	2270	2141	1844	1022	653	16	12	12	7	16	8	8	7	8	18	20	79	139	92	415	579
chr14:49124264-49124283	AAACACACTTTGGGAGGCCGAGG	193740	143664	2880	51	341	1161	13582	178596	2247	2283	2270	2141	1844	1022	653	16	12	12	7	16	8	8	7	8	18	20	79	139	92	415	579
chr21:27836701-27836720	AAACACACTTTGGGAGGCCGAGG	193740	143664	2880	51	341	1161	13582	178596	2247	2283	2270	2141	1844	1022	653	16	12	12	7	16	8	8	7	8	18	20	79	139	92	415	579
chr9:21727848-21727867	AAACACACTTTGGGAGGCCGAGG	193740	143664	2880	51	341	1161	13582	178596	2247	2283	2270	2141	1844	1022	653	16	12	12	7	16	8	8	7	8	18	20	79	139	92	415	579
re-chr12:93257249-93257268	AAACACACTTTGGGAGGCCGAGG	193740	143664	2880	51	341	1161	13582	178596	2247	2283	2270	2141	1844	1022	653	16	12	12	7	16	8	8	7	8	18	20	79	139	92	415	579
re-chr17:62954829-62954848	AAACACACTTTGGGAGGCCGAGG	193740	143664	2880	51	341	1161	13582	178596	2247	2283	2270	2141	1844	1022	653	16	12	12	7	16	8	8	7	8	18	20	79	139	92	415	579
re-chr1_GL383520v2_alt:356786-356805	AAACACACTTTGGGAGGCCGAGG	193740	143664	2880	51	341	1161	13582	178596	2247	2283	2270	2141	1844	1022	653	16	12	12	7	16	8	8	7	8	18	20	79	139	92	415	579
re-chr17_GL000258v2_alt:1349525-1349544	TCACACACTTTGGGAGGCCGAGG	193738	143662	2878	160	1350	15054	137937	39227	2157	1680	2270	2141	1844	1021	653	16	12	12	7	16	8	8	7	8	16	17	78	136	86	414	574
chr1:182812901-182812920	GCACACACTTTGGGAGGCCGAGG	193741	143661	2879	35	591	11514	141031	40568	2468	1680	2270	2141	1844	1021	653	16	12	12	7	16	8	8	7	8	17	20	79	137	89	417	578
chr5:78344522-78344541	ATACACACTTTGGGAGGCCGAGG	193733	143657	2873	42	232	1783	19090	172584	2244	2171	2270	2141	1844	1021	653	16	12	12	7	16	8	8	7	8	15	15	75	136	87	412	574
re-chr19:55037588-55037607	TTACACACTTTGGGAGGCCGAGG	193733	143657	2873	55	339	2613	22682	168033	2153	2171	2270	2141	1844	1021	653	16	12	12	7	16	8	8	7	8	15	15	75	134	88	411	574
re-chr19_GL949746v1_alt:940986-941005	TTACACACTTTGGGAGGCCGAGG	193733	143657	2873	55	339	2613	22682	168033	2153	2171	2270	2141	1844	1021	653	16	12	12	7	16	8	8	7	8	15	15	75	134	88	411	574
re-chr19_GL949747v2_alt:682790-682809	TTACACACTTTGGGAGGCCGAGG	193733	143657	2873	55	339	2613	22682	168033	2153	2171	2270	2141	1844	1021	653	16	12	12	7	16	8	8	7	8	15	15	75	134	88	411	574
re-chr19_GL949748v2_alt:1017574-1017593	TTACACACTTTGGGAGGCCGAGG	193733	143657	2873	55	339	2613	22682	168033	2153	2171	2270	2141	1844	1021	653	16	12	12	7	16	8	8	7	8	15	15	75	134	88	411	574
re-chr19_GL949749v2_alt:1045111-1045130	TTACACACTTTGGGAGGCCGAGG	193733	143657	2873	55	339	2613	22682	168033	2153	2171	2270	2141	1844	1021	653	16	12	12	7	16	8	8	7	8	15	15	75	134	88	411	574
re-chr19_GL949750v2_alt:1019660-1019679	TTACACACTTTGGGAGGCCGAGG	193733	143657	2873	55	339	2613	22682	168033	2153	2171	2270	2141	1844	1021	653	16	12	12	7	16	8	8	7	8	15	15	75	134	88	411	574
re-chr19_GL949751v2_alt:955953-955972	TTACACACTTTGGGAGGCCGAGG	193733	143657	2873	55	339	2613	22682	168033	2153	2171	2270	2141	1844	1021	653	16	12	12	7	16	8	8	7	8	15	15	75	134	88	411	574
re-chr19_GL949752v1_alt:940370-940389	TTACACACTTTGGGAGGCCGAGG	193733	143657	2873	55	339	2613	22682	168033	2153	2171	2270	2141	1844	1021	653	16	12	12	7	16	8	8	7	8	15	15	75	134	88	411	574
re-chr19_GL949753v2_alt:749749-749768	TTACACACTTTGGGAGGCCGAGG	193733	143657	2873	55	339	2613	22682	168033	2153	2171	2270	2141	1844	1021	653	16	12	12	7	16	8	8	7	8	15	15	75	134	88	411	574
re-chr19_KI270938v1_alt:1020070-1020089	TTACACACTTTGGGAGGCCGAGG	193733	143657	2873	55	339	2613	22682	168033	2153	2171	2270	2141	1844	1021	653	16	12	12	7	16	8	8	7	8	15	15	75	134	88	411	574
re-chr1:13899895-13899914	GGGCACACTTTGGGAGGCCGAGG	193731	143655	2871	14	179	908	13292	179337	2461	2475	2484	2141	1844	1021	653	18	12	12	6	16	8	8	7	8	16	14	71	132	84	408	574
re-chr3:68821598-68821617	AAGCACACTTTGGGAGGCCGAGG	193745	143644	2875	45	268	1139	13337	178954	2247	2277	2484	2141	1844	1021	653	17	12	12	6	16	8	8	7	9	16	19	74	132	86	410	575
chr6:81623921-81623940	AGTCACACTTTGGGAGGCCGAGG	193754	143640	2885	21	250	1900	21142	170440	2253	2490	2125	2141	1844	1021	653	16	12	13	6	16	11	8	7	8	15	14	83	138	91	416	581
chrX:70806836-70806855	CAACACACTTTGGGAGGCCGAGG	193735	143634	2875	46	528	11040	142055	40064	1753	2283	2270	2141	1844	1021	653	16	12	12	7	16	8	8	7	8	14	16	76	136	87	413	576
chr2:43166516-43166535	TTGCACACTTTGGGAGGCCGAGG	193734	143633	2874	36	356	2580	22298	168462	2155	2169	2484	2141	1844	1021	653	17	12	12	6	16	8	8	7	8	18	19	75	136	86	411	577
chr15:32792186-32792205	TGGCACACTTTGGGAGGCCGAGG	193730	143629	2870	52	250	1848	17005	174571	2154	2475	2484	2141	1845	1021	653	18	12	12	6	16	8	8	7	8	14	13	69	131	84	407	573
chr15_KI270905v1_alt:5006699-5006718	TGGCACACTTTGGGAGGCCGAGG	193730	143629	2870	52	250	1848	17005	174571	2154	2475	2484	2141	1845	1021	653	18	12	12	6	16	8	8	7	8	14	13	69	131	84	407	573
chr2:101374123-101374142	TGACACACTTTGGGAGGCCGAGG	193735	143623	2874	33	332	1926	17223	174218	2155	2480	2270	2141	1844	1021	653	16	12	12	7	16	8	8	7	8	13	16	75	137	89	412	576
chr19:54925147-54925166	CTCCCACCTTGGCCTCCCAAAGG	216268	143617	5207	5420	33960	90024	65602	21172	2295	2977	1375	1195	1323	1511	203	136	101	207	141	114	117	108	72	103	255	354	459	564	1089	1647	4433
chr19_GL949746v1_alt:828545-828564	CTCCCACCTTGGCCTCCCAAAGG	216268	143617	5207	5420	33960	90024	65602	21172	2295	2977	1375	1195	1323	1511	203	136	101	207	141	114	117	108	72	103	255	354	459	564	1089	1647	4433
chr19_GL949747v2_alt:570350-570369	CTCCCACCTTGGCCTCCCAAAGG	216268	143617	5207	5420	33960	90024	65602	21172	2295	2977	1375	1195	1323	1511	203	136	101	207	141	114	117	108	72	103	255	354	459	564	1089	1647	4433
chr19_GL949748v2_alt:905133-905152	CTCCCACCTTGGCCTCCCAAAGG	216268	143617	5207	5420	33960	90024	65602	21172	2295	2977	1375	1195	1323	1511	203	136	101	207	141	114	117	108	72	103	255	354	459	564	1089	1647	4433
chr19_GL949749v2_alt:932670-932689	CTCCCACCTTGGCCTCCCAAAGG	216268	143617	5207	5420	33960	90024	65602	21172	2295	2977	1375	1195	1323	1511	203	136	101	207	141	114	117	108	72	103	255	354	459	564	1089	1647	4433
chr19_GL949750v2_alt:907219-907238	CTCCCACCTTGGCCTCCCAAAGG	216268	143617	5207	5420	33960	90024	65602	21172	2295	2977	1375	1195	1323	1511	203	136	101	207	141	114	117	108	72	103	255	354	459	564	1089	1647	4433
chr19_GL949751v2_alt:843512-843531	CTCCCACCTTGGCCTCCCAAAGG	216268	143617	5207	5420	33960	90024	65602	21172	2295	2977	1375	1195	1323	1511	203	136	101	207	141	114	117	108	72	103	255	354	459	564	1089	1647	4433
chr19_GL949752v1_alt:829497-829516	CTCCCACCTTGGCCTCCCAAAGG	216268	143617	5207	5420	33960	90024	65602	21172	2295	2977	1375	1195	1323	1511	203	136	101	207	141	114	117	108	72	103	255	354	459	564	1089	1647	4433
chr19_GL949753v2_alt:637308-637327	CTCCCACCTTGGCCTCCCAAAGG	216268	143617	5207	5420	33960	90024	65602	21172	2295	2977	1375	1195	1323	1511	203	136	101	207	141	114	117	108	72	103	255	354	459	564	1089	1647	4433
chr19_KI270938v1_alt:907629-907648	CTCCCACCTTGGCCTCCCAAAGG	216268	143617	5207	5420	33960	90024	65602	21172	2295	2977	1375	1195	1323	1511	203	136	101	207	141	114	117	108	72	103	255	354	459	564	1089	1647	4433
re-chr20:9559518-9559537	CTCCCACCTTGGCCTCCCAAAGG	216268	143617	5207	5420	33960	90024	65602	21172	2295	2977	1375	1195	1323	1511	203	136	101	207	141	114	117	108	72	103	255	354	459	564	1089	1647	4433
re-chr3:113112918-113112937	CGCTACTCAGGAGGCTGAGGTGG	200631	143228	4834	11320	31130	108856	40143	9140	4154	1974	1635	897	538	434	311	122	201	106	102	65	111	113	91	86	114	437	760	1028	2019	2296	1885
re-chr21:27843552-27843571	TTTGACACTTTGGGAGGCCGAGG	193097	143159	2771	47	407	3922	29508	159212	2118	2081	2017	2144	1845	1021	654	9	7	5	5	8	6	9	2	4	11	14	66	100	82	409	570
chr10:45304977-45304996	AATGACACTTTGGGAGGCCGAGG	193093	143157	2768	50	318	2312	21177	169232	2161	2181	2017	2144	1845	1021	654	9	7	4	5	8	6	9	2	4	11	9	66	97	81	406	569
chr10_GL383546v1_alt:129745-129764	AATGACACTTTGGGAGGCCGAGG	193093	143157	2768	50	318	2312	21177	169232	2161	2181	2017	2144	1845	1021	654	9	7	4	5	8	6	9	2	4	11	9	66	97	81	406	569
chr1:241261367-241261386	AATGACACTTTGGGAGGCCGAGG	193093	143157	2768	50	318	2312	21177	169232	2161	2181	2017	2144	1845	1021	654	9	7	4	5	8	6	9	2	4	11	9	66	97	81	406	569
re-chr6:162773766-162773785	AATGACACTTTGGGAGGCCGAGG	193093	143157	2768	50	318	2312	21177	169232	2161	2181	2017	2144	1845	1021	654	9	7	4	5	8	6	9	2	4	11	9	66	97	81	406	569
re-chr3:124335046-124335065	ATTGACACTTTGGGAGGCCGAGG	193094	143156	2768	29	340	3098	26081	163545	2163	2081	2017	2144	1844	1021	654	9	7	5	5	8	6	9	2	4	9	10	64	98	79	407	567
chr5:45438339-45438358	TATGACACTTTGGGAGGCCGAGG	193089	143153	2764	24	321	3129	24928	164686	2116	2181	2017	2144	1845	1021	654	9	7	4	5	8	6	9	2	4	7	8	63	94	78	403	566
re-chrX:17945963-17945982	GGTGACACTTTGGGAGGCCGAGG	193085	143149	2760	19	165	2137	21264	169499	2368	2375	2017	2144	1844	1021	654	9	7	4	5	8	6	9	2	4	7	4	61	92	76	400	562
chr1:24512096-24512115	GCTGACACTTTGGGAGGCCGAGG	193111	143148	2782	60	1577	18891	134437	38143	2387	1641	2017	2144	1844	1021	654	10	7	4	6	9	6	9	2	4	7	24	77	99	78	411	572
re-chr10:9119977-9119996	TAAGACACTTTGGGAGGCCGAGG	193070	143134	2754	30	243	1657	18703	172434	2110	2167	2157	2144	1845	1021	653	9	7	4	5	8	5	9	2	4	6	10	56	91	75	403	557
re-chr21:29118336-29118355	TAAGACACTTTGGGAGGCCGAGG	193070	143134	2754	30	243	1657	18703	172434	2110	2167	2157	2144	1845	1021	653	9	7	4	5	8	5	9	2	4	6	10	56	91	75	403	557
chr14:36602327-36602346	GGAGACACTTTGGGAGGCCGAGG	193064	143128	2749	14	107	964	14511	177467	2354	2361	2157	2144	1844	1021	653	9	7	4	5	8	5	9	2	4	6	6	52	87	71	398	553
chr1:34077483-34077502	GAGGACACTTTGGGAGGCCGAGG	193064	143128	2748	15	128	890	14469	177560	2352	2167	2385	2144	1844	1021	653	9	7	4	5	8	5	9	2	4	5	7	52	91	73	398	556
re-chr16:8627016-8627035	GAGGACACTTTGGGAGGCCGAGG	193064	143128	2748	15	128	890	14469	177560	2352	2167	2385	2144	1844	1021	653	9	7	4	5	8	5	9	2	4	5	7	52	91	73	398	556
chr10:111201620-111201639	ACGGACACTTTGGGAGGCCGAGG	193061	143125	2745	9	378	12014	140577	40082	2145	1642	2385	2144	1844	1021	653	9	7	4	5	8	5	9	2	4	5	4	49	88	71	397	555
chr2:232510209-232510228	CATGACACTTTGGGAGGCCGAGG	193088	143118	2763	73	1610	18660	135105	37638	1640	2181	2017	2144	1844	1021	654	9	7	4	5	8	6	9	2	4	7	8	62	94	78	403	565
chr7:146403872-146403891	AAAGACACTTTGGGAGGCCGAGG	193070	143107	2754	67	215	1165	14418	177198	2152	2167	2157	2144	1844	1021	653	9	7	4	5	8	5	9	2	4	7	12	57	92	75	403	556
chr7:152075808-152075827	AAAGACACTTTGGGAGGCCGAGG	193070	143107	2754	67	215	1165	14418	177198	2152	2167	2157	2144	1844	1021	653	9	7	4	5	8	5	9	2	4	7	12	57	92	75	403	556
re-chr18:51144769-51144788	AAAGACACTTTGGGAGGCCGAGG	193070	143107	2754	67	215	1165	14418	177198	2152	2167	2157	2144	1844	1021	653	9	7	4	5	8	5	9	2	4	7	12	57	92	75	403	556
re-chr2:172257539-172257558	AAAGACACTTTGGGAGGCCGAGG	193070	143107	2754	67	215	1165	14418	177198	2152	2167	2157	2144	1844	1021	653	9	7	4	5	8	5	9	2	4	7	12	57	92	75	403	556
re-chr2:235488378-235488397	AAGGACACTTTGGGAGGCCGAGG	193066	143103	2750	33	187	985	14339	177520	2147	2167	2385	2144	1844	1021	653	9	7	4	5	8	5	9	2	4	7	8	52	93	74	400	556
chr9:39553136-39553155	ACAGACACTTTGGGAGGCCGAGG	193065	143102	2750	26	574	12294	140140	40028	2147	1642	2157	2144	1844	1021	653	9	7	4	5	8	5	9	2	4	8	7	53	87	74	400	555
chr9:42308166-42308185	ACAGACACTTTGGGAGGCCGAGG	193065	143102	2750	26	574	12294	140140	40028	2147	1642	2157	2144	1844	1021	653	9	7	4	5	8	5	9	2	4	8	7	53	87	74	400	555
re-chr9:66811840-66811859	ACAGACACTTTGGGAGGCCGAGG	193065	143102	2750	26	574	12294	140140	40028	2147	1642	2157	2144	1844	1021	653	9	7	4	5	8	5	9	2	4	8	7	53	87	74	400	555
re-chr14:78569811-78569830	CTGGACACTTTGGGAGGCCGAGG	193065	143102	2749	36	954	16865	136796	38412	1639	2068	2385	2144	1845	1021	653	9	7	4	5	8	5	9	2	4	6	7	52	90	73	399	558
re-chrX:99309892-99309911	ATCTACACTTTGGGAGGCCGAGG	192944	143067	2757	33	962	16617	135207	40124	2142	2068	1635	2058	1844	1021	653	13	6	9	4	4	6	8	1	4	4	11	66	79	75	387	559
re-chr5:177217919-177217938	GTCTACACTTTGGGAGGCCGAGG	192944	143040	2757	25	863	16639	135128	40288	2353	2068	1635	2058	1844	1021	653	13	6	9	4	4	6	8	1	4	4	11	66	79	75	387	559
chr9:12824485-12824504	ACATACACTTTGGGAGGCCGAGG	192903	143031	2744	31	465	11419	140790	40196	2126	1651	2144	2058	1844	1021	653	12	6	9	4	4	6	7	3	3	7	16	50	78	72	386	554
chr14:69015480-69015499	CTTTACACTTTGGGAGGCCGAGG	192901	143029	2742	65	1670	23160	131822	36182	1671	2056	2027	2058	1844	1021	653	12	6	10	4	4	6	7	1	3	7	12	54	80	70	385	555
chr17:67155583-67155602	CCATACACTTTGGGAGGCCGAGG	192901	143029	2742	130	9242	134152	41295	8080	1675	1651	2144	2058	1844	1021	653	12	6	9	4	4	6	7	3	3	5	15	50	76	72	385	555
chr2:50782215-50782234	TGATACACTTTGGGAGGCCGAGG	192901	143029	2742	26	203	1574	17378	173719	2088	2361	2144	2058	1844	1021	653	12	6	9	4	4	6	7	3	3	6	15	52	76	72	384	554
chr9:6723120-6723139	CCATACACTTTGGGAGGCCGAGG	192901	143029	2742	130	9242	134152	41295	8080	1675	1651	2144	2058	1844	1021	653	12	6	9	4	4	6	7	3	3	5	15	50	76	72	385	555
re-chr5:120736516-120736535	CTTTACACTTTGGGAGGCCGAGG	192901	143029	2742	65	1670	23160	131822	36182	1671	2056	2027	2058	1844	1021	653	12	6	10	4	4	6	7	1	3	7	12	54	80	70	385	555
chr6:45234277-45234296	AGATACACTTTGGGAGGCCGAGG	192900	143028	2741	27	185	921	13497	178268	2126	2361	2144	2058	1844	1021	653	12	6	9	4	4	6	7	3	3	5	14	51	75	71	383	553
chr14:35340807-35340826	AATACAGGCGTGAGCCACCGCGG	221441	143027	2895	371	36044	106532	68735	9757	936	2426	603	314	252	95	31	32	72	85	27	41	23	32	37	25	51	59	854	1156	1256	1429	2543
chr10:88510591-88510610	GTTTACACTTTGGGAGGCCGAGG	192902	143027	2741	27	220	2426	26124	164101	2334	2056	2027	2058	1844	1021	653	12	6	10	4	4	6	7	1	3	6	11	53	78	69	385	554
re-chr22:46272242-46272261	GTTTACACTTTGGGAGGCCGAGG	192902	143027	2741	27	220	2426	26124	164101	2334	2056	2027	2058	1844	1021	653	12	6	10	4	4	6	7	1	3	6	11	53	78	69	385	554
re-chr4:109579499-109579518	GTTTACACTTTGGGAGGCCGAGG	192902	143027	2741	27	220	2426	26124	164101	2334	2056	2027	2058	1844	1021	653	12	6	10	4	4	6	7	1	3	6	11	53	78	69	385	554
chr7:136005851-136005870	AGGTACACTTTGGGAGGCCGAGG	192894	143022	2735	17	129	829	13262	178654	2122	2354	2379	2058	1844	1021	653	12	6	9	4	4	6	7	1	3	5	13	46	75	71	384	550
re-chr17:77087670-77087689	AGGTACACTTTGGGAGGCCGAGG	192894	143022	2735	17	129	829	13262	178654	2122	2354	2379	2058	1844	1021	653	12	6	9	4	4	6	7	1	3	5	13	46	75	71	384	550
chr21:34481221-34481240	ATGTACACTTTGGGAGGCCGAGG	192897	143021	2736	24	191	1579	18508	172593	2122	2050	2379	2058	1844	1021	653	12	6	9	4	4	6	7	1	3	6	13	48	75	72	384	550
chr21:7851209-7851228	ATGTACACTTTGGGAGGCCGAGG	192897	143021	2736	24	191	1579	18508	172593	2122	2050	2379	2058	1844	1021	653	12	6	9	4	4	6	7	1	3	6	13	48	75	72	384	550
chr11:70101302-70101321	AAGTACACTTTGGGAGGCCGAGG	192893	143021	2734	42	219	915	13322	178391	2120	2147	2379	2058	1844	1021	653	12	6	9	4	4	6	7	1	3	6	12	46	73	70	384	550
chr20:17774893-17774912	AAGTACACTTTGGGAGGCCGAGG	192893	143021	2734	42	219	915	13322	178391	2120	2147	2379	2058	1844	1021	653	12	6	9	4	4	6	7	1	3	6	12	46	73	70	384	550
chr20_GL383577v2_alt:3792-3811	AAGTACACTTTGGGAGGCCGAGG	192893	143021	2734	42	219	915	13322	178391	2120	2147	2379	2058	1844	1021	653	12	6	9	4	4	6	7	1	3	6	12	46	73	70	384	550
chrX:51331534-51331553	TAGTACACTTTGGGAGGCCGAGG	192892	143020	2733	15	186	1491	17574	173624	2082	2147	2379	2058	1844	1021	653	12	6	9	4	4	6	7	1	3	5	11	46	72	69	383	549
re-chr1:204690568-204690587	GAGTACACTTTGGGAGGCCGAGG	192891	143019	2732	20	158	835	13403	178473	2328	2147	2379	2058	1844	1021	653	12	6	9	4	4	6	7	1	3	4	10	45	72	69	382	548
chr6:113906670-113906689	GCTTACACTTTGGGAGGCCGAGG	192903	143004	2744	35	992	18779	134866	38229	2337	1648	2027	2058	1844	1021	653	12	6	10	4	4	6	7	1	3	6	13	54	80	71	386	556
re-chr5:63043164-63043183	TAATACACTTTGGGAGGCCGAGG	192902	143003	2743	43	287	1498	17772	173298	2090	2149	2144	2058	1844	1021	653	12	6	9	4	4	6	7	3	3	5	15	51	75	71	383	553
re-chr18:65768487-65768506	ATATACACTTTGGGAGGCCGAGG	192899	143000	2740	38	270	1537	18918	172135	2124	2054	2144	2058	1844	1021	653	12	6	9	4	4	6	7	3	3	5	13	49	75	71	382	554
chr2:191828055-191828074	TATTACACTTTGGGAGGCCGAGG	192903	142997	2744	44	247	2619	24807	165184	2089	2152	2027	2058	1844	1021	653	12	6	10	4	4	6	7	1	3	6	15	56	80	72	388	555
chr5:51144463-51144482	TATTACACTTTGGGAGGCCGAGG	192903	142997	2744	44	247	2619	24807	165184	2089	2152	2027	2058	1844	1021	653	12	6	10	4	4	6	7	1	3	6	15	56	80	72	388	555
chr13:98936366-98936385	AAATACACTTTGGGAGGCCGAGG	192902	142996	2743	94	265	969	13502	178065	2125	2149	2144	2058	1844	1021	653	12	6	9	4	4	6	7	3	3	5	16	51	76	71	384	554
chr15:34645425-34645444	AAATACACTTTGGGAGGCCGAGG	192902	142996	2743	94	265	969	13502	178065	2125	2149	2144	2058	1844	1021	653	12	6	9	4	4	6	7	3	3	5	16	51	76	71	384	554
chr6:79519480-79519499	AAATACACTTTGGGAGGCCGAGG	192902	142996	2743	94	265	969	13502	178065	2125	2149	2144	2058	1844	1021	653	12	6	9	4	4	6	7	3	3	5	16	51	76	71	384	554
re-chr9:22977748-22977767	AAATACACTTTGGGAGGCCGAGG	192902	142996	2743	94	265	969	13502	178065	2125	2149	2144	2058	1844	1021	653	12	6	9	4	4	6	7	3	3	5	16	51	76	71	384	554
chr21:27629345-27629364	GCATACACTTTGGGAGGCCGAGG	192904	142995	2743	15	406	11472	140580	40430	2335	1651	2144	2058	1844	1021	653	12	6	9	4	4	6	7	3	3	6	16	51	76	73	386	556
chr5:155686651-155686670	ATTTACACTTTGGGAGGCCGAGG	192900	142994	2741	46	281	2539	25972	164059	2127	2056	2027	2058	1844	1021	653	12	6	10	4	4	6	7	1	3	6	11	53	79	70	386	555
chr1:21143665-21143684	TTATACACTTTGGGAGGCCGAGG	192899	142993	2740	43	284	2186	22797	167584	2088	2054	2144	2058	1844	1021	653	12	6	9	4	4	6	7	3	3	5	12	49	74	70	382	553
chr14:79393561-79393580	TTATACACTTTGGGAGGCCGAGG	192899	142993	2740	43	284	2186	22797	167584	2088	2054	2144	2058	1844	1021	653	12	6	9	4	4	6	7	3	3	5	12	49	74	70	382	553
re-chr10:114847540-114847559	TTATACACTTTGGGAGGCCGAGG	192899	142993	2740	43	284	2186	22797	167584	2088	2054	2144	2058	1844	1021	653	12	6	9	4	4	6	7	3	3	5	12	49	74	70	382	553
re-chr9:133543204-133543223	TTATACACTTTGGGAGGCCGAGG	192899	142993	2740	43	284	2186	22797	167584	2088	2054	2144	2058	1844	1021	653	12	6	9	4	4	6	7	3	3	5	12	49	74	70	382	553
re-chr3:172529294-172529313	AGCTCACTGCAACCTCCACATGG	222485	142986	3800	20	690	23345	80014	118415	1940	502	313	25	28	17	14	10	15	15	5	25	28	15	11	13	842	1925	1704	3111	1900	3323	3289
chr11:115599940-115599959	ATTACAGGTGTGAGCCACTGAGG	197022	142932	4757	967	22443	85247	65881	22475	869	686	310	249	125	81	99	101	165	88	74	85	75	84	88	72	853	1311	2250	2055	3897	2958	4107
re-chrX:27416137-27416156	ATTACAGGTGTGAGCCACTGAGG	197022	142932	4757	967	22443	85247	65881	22475	869	686	310	249	125	81	99	101	165	88	74	85	75	84	88	72	853	1311	2250	2055	3897	2958	4107
re-chr14:95352965-95352984	AAGCACTGGGATTACAGGCATGG	216194	142777	3649	1040	7987	101277	38463	67413	1474	1823	2024	2344	1990	803	53	28	25	29	19	17	23	27	40	10	131	193	302	413	666	1278	3238
chr7:66362471-66362490	TGTCCAGCCTGGGCAACATAAGG	211691	142694	4562	15	475	5506	28805	176888	3948	3028	2034	821	200	30	48	15	23	10	21	16	25	15	8	15	25	88	1752	1830	3007	3469	2590
re-chr1:207293246-207293265	TTGCCATGTTGGCCAGGCTGTGG	199389	142379	2502	27	720	17505	50130	131006	482	1177	1061	473	136	76	45	44	36	23	39	122	49	39	31	37	145	192	237	653	1996	2191	2152
re-chr2:112768983-112769002	AGAGACTAGCCTGGCCAACATGG	195217	140903	3362	5348	89255	81116	16886	2536	2792	1779	1143	1178	922	924	1604	58	100	64	55	44	56	86	156	62	37	89	237	210	302	581	672
re-chr2:46797800-46797819	AGAGACTAGCCTGGCCAACATGG	195217	140903	3362	5348	89255	81116	16886	2536	2792	1779	1143	1178	922	924	1604	58	100	64	55	44	56	86	156	62	37	89	237	210	302	581	672
chr3:184036911-184036930	AAGACAAGGTTTCACCATGTTGG	189389	140869	2919	4077	45074	69682	56055	14409	2159	1175	1252	1093	1324	1511	1387	49	55	28	34	16	37	76	53	50	54	83	134	76	88	374	781
re-chr15:82963092-82963111	AAGACAAGGTTTCACCATGTTGG	189389	140869	2919	4077	45074	69682	56055	14409	2159	1175	1252	1093	1324	1511	1387	49	55	28	34	16	37	76	53	50	54	83	134	76	88	374	781
chr21:37244275-37244294	ATTCACTCTGTCACCCAGGCTGG	206008	140578	5316	2346	39010	93894	54191	16531	4356	3867	2024	2213	2447	1318	906	127	65	103	64	86	165	100	99	92	63	143	388	465	502	1103	1719
chr2:74189437-74189456	ATTCACTCTGTCACCCAGGCTGG	206008	140578	5316	2346	39010	93894	54191	16531	4356	3867	2024	2213	2447	1318	906	127	65	103	64	86	165	100	99	92	63	143	388	465	502	1103	1719
chr9:85045450-85045469	ATTCACTCTGTCACCCAGGCTGG	206008	140578	5316	2346	39010	93894	54191	16531	4356	3867	2024	2213	2447	1318	906	127	65	103	64	86	165	100	99	92	63	143	388	465	502	1103	1719
re-chr5:131961668-131961687	ATTCACTCTGTCACCCAGGCTGG	206008	140578	5316	2346	39010	93894	54191	16531	4356	3867	2024	2213	2447	1318	906	127	65	103	64	86	165	100	99	92	63	143	388	465	502	1103	1719
chr1:110428310-110428329	CTTCACTCTGTCACCCAGGCTGG	206023	140521	5318	2822	39541	92634	53493	17462	4422	3867	2024	2213	2446	1318	907	127	65	103	65	88	168	102	99	91	65	146	389	465	505	1107	1719
chr11:108385100-108385119	CTTCACTCTGTCACCCAGGCTGG	206023	140521	5318	2822	39541	92634	53493	17462	4422	3867	2024	2213	2446	1318	907	127	65	103	65	88	168	102	99	91	65	146	389	465	505	1107	1719
re-chr12:122963269-122963288	CTTCACTCTGTCACCCAGGCTGG	206023	140521	5318	2822	39541	92634	53493	17462	4422	3867	2024	2213	2446	1318	907	127	65	103	65	88	168	102	99	91	65	146	389	465	505	1107	1719
re-chr19:7584149-7584168	CTTCACTCTGTCACCCAGGCTGG	206023	140521	5318	2822	39541	92634	53493	17462	4422	3867	2024	2213	2446	1318	907	127	65	103	65	88	168	102	99	91	65	146	389	465	505	1107	1719
re-chr3:167693927-167693946	CTTCACTCTGTCACCCAGGCTGG	206023	140521	5318	2822	39541	92634	53493	17462	4422	3867	2024	2213	2446	1318	907	127	65	103	65	88	168	102	99	91	65	146	389	465	505	1107	1719
re-chr4:61062070-61062089	CTTCACTCTGTCACCCAGGCTGG	206023	140521	5318	2822	39541	92634	53493	17462	4422	3867	2024	2213	2446	1318	907	127	65	103	65	88	168	102	99	91	65	146	389	465	505	1107	1719
chr22:32308092-32308111	AGTCACTCTGTCACCCAGGCTGG	205792	140404	5264	1489	37995	94930	54487	16770	4287	4209	2024	2213	2451	1311	905	123	66	98	64	87	161	98	93	88	61	120	378	449	505	1060	1685
chr8:66615852-66615871	AGTCACTCTGTCACCCAGGCTGG	205792	140404	5264	1489	37995	94930	54487	16770	4287	4209	2024	2213	2451	1311	905	123	66	98	64	87	161	98	93	88	61	120	378	449	505	1060	1685
chr2:110431546-110431565	GGTCACTCTGTCACCCAGGCTGG	205779	140397	5258	1057	37524	95421	54916	16829	4440	4209	2024	2213	2451	1311	906	123	66	96	64	87	156	97	94	87	62	119	377	449	497	1053	1680
re-chr2:109939942-109939961	GGTCACTCTGTCACCCAGGCTGG	205779	140397	5258	1057	37524	95421	54916	16829	4440	4209	2024	2213	2451	1311	906	123	66	96	64	87	156	97	94	87	62	119	377	449	497	1053	1680
re-chr2:110237887-110237906	GGTCACTCTGTCACCCAGGCTGG	205779	140397	5258	1057	37524	95421	54916	16829	4440	4209	2024	2213	2451	1311	906	123	66	96	64	87	156	97	94	87	62	119	377	449	497	1053	1680
re-chr14:70233907-70233926	CGTCACTCTGTCACCCAGGCTGG	205769	140387	5249	1649	38205	94526	54624	16747	4373	4209	2024	2213	2446	1311	905	124	66	96	64	87	156	97	93	87	59	118	376	448	490	1051	1679
re-chr19:47326975-47326994	GATCACTCTGTCACCCAGGCTGG	205727	140351	5231	619	36697	94875	55584	17940	4428	4515	2024	2213	2446	1313	903	122	64	94	62	86	152	94	93	87	61	109	370	448	485	1038	1683
chr5:150669672-150669691	AATCACTCTGTCACCCAGGCTGG	205726	140350	5230	905	37068	94851	55334	17546	4278	4515	2024	2213	2446	1313	903	122	64	94	62	86	152	94	93	87	60	109	370	447	485	1038	1683
re-chr1:105208710-105208729	AATCACTCTGTCACCCAGGCTGG	205726	140350	5230	905	37068	94851	55334	17546	4278	4515	2024	2213	2446	1313	903	122	64	94	62	86	152	94	93	87	60	109	370	447	485	1038	1683
chr7:129760034-129760053	CATCACTCTGTCACCCAGGCTGG	205737	140342	5240	1299	37610	93765	54719	18328	4351	4515	2024	2213	2448	1315	903	122	64	95	63	87	154	95	93	87	65	113	372	450	492	1045	1685
re-chr2:134787657-134787676	CATCACTCTGTCACCCAGGCTGG	205737	140342	5240	1299	37610	93765	54719	18328	4351	4515	2024	2213	2448	1315	903	122	64	95	63	87	154	95	93	87	65	113	372	450	492	1045	1685
re-chr1:45695095-45695114	CTAGACCAGCCTGTCCAACATGG	187376	140185	896	1973	112502	66650	6184	61	431	761	183	64	43	46	36	10	35	23	25	18	21	292	58	18	18	19	103	63	103	135	268
chrX:17736113-17736132	ATAGACCAGCCTGTCCAACATGG	187267	140118	874	56	4850	164843	17448	69	773	761	183	64	43	46	36	10	36	23	25	18	21	271	57	18	15	17	102	60	83	124	260
chr15:89347524-89347543	GATTACAGGTGTGAGCCACTAGG	201548	140117	5133	1794	43257	100466	49572	6431	1330	804	596	243	95	110	70	91	99	165	101	78	92	102	86	86	826	1178	1555	2634	3540	4377	3156
re-chr16:51575685-51575704	GATTACAGGTGTGAGCCACTAGG	201548	140117	5133	1794	43257	100466	49572	6431	1330	804	596	243	95	110	70	91	99	165	101	78	92	102	86	86	826	1178	1555	2634	3540	4377	3156
re-chr8:123539119-123539138	CCCTACTCGGGAGGCTGAGGTGG	191673	140066	2860	142	5588	40064	113518	32359	2448	2414	1024	559	332	242	155	187	177	43	45	23	41	53	37	30	46	44	384	579	1272	1368	1082
re-chr15:94165792-94165811	ACACACTGGGATTACAGGCATGG	212964	139957	3099	12	121	2092	16938	193799	1390	2625	2407	2344	1962	788	42	12	8	10	6	10	5	6	9	3	7	20	55	192	430	1002	2749
chr4:183539674-183539693	AGGCACTTGGGAGGCTGAGGTGG	195682	139898	3705	597	12842	18036	131193	33008	1896	2152	2947	2703	1522	1382	629	43	43	15	23	14	16	18	21	29	21	21	57	129	1047	1124	1068
re-chr17:16373847-16373866	GATTACAGGTGTGAGCCACTTGG	201248	139854	5010	598	23216	105329	61784	10311	1218	799	587	238	76	104	63	82	87	154	96	70	86	81	81	80	816	1178	1556	2634	4255	4260	3106
re-chr3:119725482-119725501	GATTACAGGTGTGAGCCACTTGG	201248	139854	5010	598	23216	105329	61784	10311	1218	799	587	238	76	104	63	82	87	154	96	70	86	81	81	80	816	1178	1556	2634	4255	4260	3106
chr17:76696607-76696626	CTGCACTTGGGAGGCTGAGGTGG	195567	139822	3682	108	632	1643	15140	178043	2934	3130	2947	2703	1519	1381	629	36	44	14	18	15	16	19	24	34	22	19	55	125	1023	1109	1063
chr1:105241521-105241540	TGGCACTTGGGAGGCTGAGGTGG	195555	139816	3681	58	1019	13985	19044	161447	3068	2152	2947	2703	1519	1376	627	37	44	16	19	17	18	18	25	33	22	23	61	127	1024	1108	1061
re-chr10:104944032-104944051	ATGCACTTGGGAGGCTGAGGTGG	195552	139813	3673	24	958	14532	18986	161050	1898	3130	2947	2703	1518	1377	630	37	42	14	18	12	13	19	22	29	17	15	51	125	1015	1102	1059
chr13:36154302-36154321	ACACACTTGGGAGGCTGAGGTGG	195487	139760	3642	34	1038	14244	19981	160189	1857	3027	2930	2703	1522	1376	626	38	38	15	19	12	13	16	21	22	17	23	32	122	1002	1090	1041
chr20:44249307-44249326	TATTACAGGTGTGAGCCACCAGG	201799	139717	4768	617	22945	88150	64935	25149	4104	991	780	478	268	116	60	92	101	164	92	77	103	123	90	82	116	782	1192	1774	2407	4089	2822
chr21:44214606-44214625	GGAGACAGGGTTTCACCATGTGG	186591	139611	2370	1540	42202	109196	31321	2319	1843	547	367	346	245	125	175	52	64	51	33	45	26	49	73	53	144	416	463	643	562	1972	1137
re-chr21:5049037-5049056	GGAGACAGGGTTTCACCATGTGG	186591	139611	2370	1540	42202	109196	31321	2319	1843	547	367	346	245	125	175	52	64	51	33	45	26	49	73	53	144	416	463	643	562	1972	1137
chrX:7636706-7636725	GGCAACTTGGGAGGCTGAGGTGG	194994	139388	3612	425	13394	50383	102402	28385	3008	2031	1996	2425	1525	1387	631	47	23	17	14	9	11	16	15	19	15	23	44	86	1004	1131	1054
re-chr5:58112823-58112842	TCACCATGTTGGCCAGGATGAGG	193131	139361	2336	26	1314	27943	142180	21666	262	205	211	137	56	64	36	41	27	26	74	47	42	27	23	39	551	1204	704	876	1856	2011	2005
re-chr1:112162763-112162782	ACCAACTTGGGAGGCTGAGGTGG	194833	139258	3560	425	13678	52749	102433	25546	1782	2931	1996	2425	1522	1384	626	37	17	16	11	7	8	15	10	21	14	13	41	87	988	1086	1045
re-chr17:53139888-53139907	TTGGACTTGGGAGGCTGAGGTGG	194436	138914	3445	12	163	1147	14646	178466	2869	2910	2829	2832	1521	1375	629	19	9	7	9	6	7	10	10	13	9	11	20	59	955	1056	1018
chr5:156777586-156777605	ACTGACTTGGGAGGCTGAGGTGG	194422	138911	3445	63	1056	14094	20597	158609	1745	2856	2663	2832	1519	1378	626	20	9	7	9	7	7	10	9	11	11	8	20	57	956	1054	1017
re-chr9:135172838-135172857	ATGGACTTGGGAGGCTGAGGTGG	194430	138908	3441	15	571	13697	18415	161731	1752	2910	2829	2832	1520	1375	629	20	9	7	9	6	7	10	9	12	7	12	17	56	951	1052	1019
re-chr16:84440246-84440265	AAGGACTTGGGAGGCTGAGGTGG	194407	138897	3438	55	1132	14023	22840	156356	1750	2533	2829	2832	1519	1375	627	22	11	6	9	6	7	11	8	11	6	10	13	57	952	1048	1014
re-chr15:75580791-75580810	ACAACAACTTTGGGAGGCCGAGG	184254	137609	2287	16	186	5602	147820	30629	1732	1431	1750	1220	1835	1863	653	6	4	3	5	1	2	3	2	2	3	7	26	37	9	58	426
re-chr12:48457583-48457602	AATCCAACTTTGGGAGGCCGAGG	184178	137554	2261	40	60	335	1236	182505	1692	1747	1674	1834	1835	1863	653	5	2	3	2	2	1	1	1	2	3	4	20	29	11	60	417
chr5:114897965-114897984	AATTACAGGCGTGAGCCACCTGG	211530	137544	4401	169	5606	94422	80273	31056	3128	830	613	394	66	82	42	61	71	156	165	52	70	68	68	66	145	866	1227	1753	3421	3783	2598
re-chr19:19670485-19670504	AATTACAGGCGTGAGCCACCTGG	211530	137544	4401	169	5606	94422	80273	31056	3128	830	613	394	66	82	42	61	71	156	165	52	70	68	68	66	145	866	1227	1753	3421	3783	2598
re-chr3:188991501-188991520	AATTCAACTTTGGGAGGCCGAGG	184137	137529	2247	11	121	291	1312	182401	1695	1731	1660	1735	1835	1862	653	4	3	1	1	1	1	2	1	2	6	5	21	17	12	57	422
chr2:111658144-111658163	CCATCAACTTTGGGAGGCCGAGG	184132	137524	2242	40	154	5091	142879	35967	1424	1429	1713	1735	1835	1863	653	4	3	1	1	1	1	2	1	2	4	2	15	14	8	54	417
chr12:53840304-53840323	TGGGACCAGCCTGGCCAACAAGG	189733	137426	2597	844	38148	66185	64542	20012	1766	1300	2052	718	133	100	59	18	40	26	24	22	22	43	89	26	26	46	132	573	1850	1076	1031
chr1:160348011-160348030	TAGCACTTTGGGAGGCTGAGTGG	198331	137355	4822	345	7938	84699	78478	26848	2709	1093	1187	821	144	136	93	60	65	80	65	71	37	77	86	72	737	1015	935	1374	3951	3943	2545
chr12:51380587-51380606	GAAGACTAGCCTGGCCAACATGG	189683	137064	3206	2473	50355	107682	26232	2918	2689	2118	1143	1178	922	918	1564	47	87	59	50	39	47	70	143	56	33	66	227	202	267	449	609
re-chr9:16806281-16806300	TCCCACCATGTTGCCCAGGCTGG	187342	136930	3284	2003	25442	128600	22458	8807	1536	2267	2625	1558	1739	1081	1260	71	34	38	21	21	45	109	34	32	23	36	53	191	173	486	687
re-chr8:143033042-143033061	CTTGACCATGTTGGCCAGGCTGG	193494	136924	2237	1730	99899	71946	17122	2792	1927	987	891	1794	1148	733	539	12	12	22	6	8	9	34	26	14	9	15	16	30	163	426	565
re-chr8_KI270817v1_alt:23330-23349	CTTGACCATGTTGGCCAGGCTGG	193494	136924	2237	1730	99899	71946	17122	2792	1927	987	891	1794	1148	733	539	12	12	22	6	8	9	34	26	14	9	15	16	30	163	426	565
chr7:98221519-98221538	GCAGACCATGTTGGCCAGGCTGG	193437	136913	2197	15	178	2828	103840	86575	1826	1812	1835	1794	1148	732	535	9	10	19	5	7	7	26	22	10	8	10	17	31	168	402	550
re-chr17:64999876-64999895	CTGGACCATGTTGGCCAGGCTGG	193432	136904	2191	10	2110	101360	71707	18243	1879	982	1947	1794	1148	732	536	9	10	17	5	6	8	25	22	10	7	9	13	28	167	402	546
re-chr19:34763466-34763485	GTTTACCATGTTGGCCAGGCTGG	202158	136876	2802	6869	117624	63162	12340	2069	2364	1046	921	1428	1158	743	554	35	38	55	24	26	30	106	61	39	26	105	133	192	259	613	809
chr4:153669485-153669504	TTACACCATGTTGCCCAGGCTGG	187194	136816	3260	9935	120120	29414	15035	12668	1532	1828	2807	1558	1738	1080	1235	67	34	37	20	21	43	130	33	32	20	35	47	183	169	473	667
chr20:57695638-57695657	AATTACAGGTGTGAGCCACTGGG	197517	136790	4621	1303	24025	85291	65078	21800	3443	920	700	315	245	117	71	98	108	156	98	74	88	74	84	91	194	815	1216	2135	2020	3965	2744
chr18:8645399-8645418	GATGACCAGCCTGGCCAACAAGG	188644	136662	2437	25	1540	47644	103602	35832	2063	1702	2068	718	126	89	50	13	31	20	16	16	15	28	58	16	14	29	107	559	1707	1008	976
chr5:87108718-87108737	ATCTACTCAGGAGGCTGAGGTGG	191298	136659	4230	11802	31753	103747	36374	7501	1670	3492	1635	897	541	412	297	95	171	82	77	57	93	86	77	70	101	69	598	845	1795	1830	1578
chr8:76872402-76872421	GCACACCAGCCTGGGCAACATGG	200412	136466	4990	180	7295	128099	43484	21350	3660	3695	1964	3353	1726	949	624	18	37	39	34	22	44	38	128	52	85	57	215	151	1531	2315	1623
re-chr4:83120430-83120449	GCACACCAGCCTGGGCAACATGG	200412	136466	4990	180	7295	128099	43484	21350	3660	3695	1964	3353	1726	949	624	18	37	39	34	22	44	38	128	52	85	57	215	151	1531	2315	1623
chr18:2501694-2501713	CTCCACTCTGTCACCCAGGCTGG	200689	136415	4593	241	3746	41576	93188	61921	3799	3379	3662	2213	2446	1308	880	85	46	64	42	56	102	65	62	62	46	82	87	280	340	864	1184
re-chr14:90587209-90587228	CACTACTCAGGAGGCTGAGGTGG	190801	136371	4272	802	13506	34584	102616	39246	3597	3147	1635	897	539	418	291	100	165	84	77	49	92	89	76	70	102	118	618	862	1776	1860	1584
re-chr1:67141729-67141748	GCACACTCTGTCACCCAGGCTGG	200622	136352	4555	356	34159	92113	53357	20630	3795	2697	3858	2213	2446	1308	879	80	45	62	43	54	100	60	58	60	39	72	73	272	331	861	1153
chr1:18344195-18344214	TTCCACTCTGTCACCCAGGCTGG	200697	136343	4593	2332	37957	91448	49462	19468	2453	3379	3662	2213	2447	1308	880	85	46	64	43	56	102	65	62	63	43	77	84	277	339	862	1184
chr3:125413544-125413563	TTCCACTCTGTCACCCAGGCTGG	200697	136343	4593	2332	37957	91448	49462	19468	2453	3379	3662	2213	2447	1308	880	85	46	64	43	56	102	65	62	63	43	77	84	277	339	862	1184
chr8:94486024-94486043	TTCCACTCTGTCACCCAGGCTGG	200697	136343	4593	2332	37957	91448	49462	19468	2453	3379	3662	2213	2447	1308	880	85	46	64	43	56	102	65	62	63	43	77	84	277	339	862	1184
re-chr2:223867694-223867713	TTCCACTCTGTCACCCAGGCTGG	200697	136343	4593	2332	37957	91448	49462	19468	2453	3379	3662	2213	2447	1308	880	85	46	64	43	56	102	65	62	63	43	77	84	277	339	862	1184
re-chr12:85599475-85599494	CACTCACCTCGGCCTCCCAAAGG	183203	136343	2910	813	20074	46077	63293	52929	1383	2049	1062	1889	1062	1285	81	27	16	78	93	25	28	25	14	21	27	33	52	55	403	634	2536
re-chr3:61931032-61931051	CTGCACTCTGTCACCCAGGCTGG	200601	136336	4543	165	3300	40898	93853	62376	3751	3333	3951	2213	2446	1309	880	75	45	61	40	55	101	58	59	59	43	65	69	268	337	858	1149
chr1:44680203-44680222	AGACACTCTGTCACCCAGGCTGG	200601	136336	4542	210	2161	40151	96009	62050	3640	3631	3858	2213	2447	1309	880	77	45	61	41	53	96	58	58	59	41	69	72	267	331	851	1150
chr15:64517806-64517825	AGACACTCTGTCACCCAGGCTGG	200601	136336	4542	210	2161	40151	96009	62050	3640	3631	3858	2213	2447	1309	880	77	45	61	41	53	96	58	58	59	41	69	72	267	331	851	1150
chr7:72581794-72581813	AGACACTCTGTCACCCAGGCTGG	200601	136336	4542	210	2161	40151	96009	62050	3640	3631	3858	2213	2447	1309	880	77	45	61	41	53	96	58	58	59	41	69	72	267	331	851	1150
re-chr4:130663340-130663359	AGACACTCTGTCACCCAGGCTGG	200601	136336	4542	210	2161	40151	96009	62050	3640	3631	3858	2213	2447	1309	880	77	45	61	41	53	96	58	58	59	41	69	72	267	331	851	1150
re-chr7:67232202-67232221	AGACACTCTGTCACCCAGGCTGG	200601	136336	4542	210	2161	40151	96009	62050	3640	3631	3858	2213	2447	1309	880	77	45	61	41	53	96	58	58	59	41	69	72	267	331	851	1150
re-chr19:35414954-35414973	GTGCACTCTGTCACCCAGGCTGG	200596	136333	4539	121	2546	40248	95383	62294	3777	3333	3951	2213	2446	1309	879	74	45	61	40	55	101	58	59	59	41	64	69	266	333	854	1147
re-chr18:41107125-41107144	TGACACTCTGTCACCCAGGCTGG	200596	136331	4537	779	35962	93501	51894	18455	2435	3631	3858	2213	2446	1307	880	77	45	61	41	53	96	58	58	59	39	67	71	266	328	850	1149
re-chr17:47112499-47112518	TTACACTCTGTCACCCAGGCTGG	200596	136331	4536	1918	37602	91397	50473	19195	2432	3345	3858	2213	2447	1308	879	78	45	62	42	54	98	59	57	58	40	66	68	268	328	847	1146
re-chr19:23418242-23418261	ATACACTCTGTCACCCAGGCTGG	200595	136330	4536	86	2814	41094	95493	61104	3640	3345	3858	2213	2446	1308	879	78	45	61	41	53	97	59	57	58	40	66	69	267	329	849	1148
re-chr19:14747786-14747805	AAACACTCTGTCACCCAGGCTGG	200592	136327	4533	67	1329	38974	96911	63310	3638	3915	3858	2213	2446	1307	879	77	45	61	41	53	96	58	57	58	40	67	70	268	329	846	1147
chr11:119982-120001	TAGCACTCTGTCACCCAGGCTGG	200589	136323	4530	441	35442	92796	51269	20618	2441	3911	3951	2213	2447	1307	878	74	45	60	39	55	101	58	60	57	38	62	67	265	333	845	1144
chr1:223944246-223944265	TAGCACTCTGTCACCCAGGCTGG	200589	136323	4530	441	35442	92796	51269	20618	2441	3911	3951	2213	2447	1307	878	74	45	60	39	55	101	58	60	57	38	62	67	265	333	845	1144
chr1:243046432-243046451	TAGCACTCTGTCACCCAGGCTGG	200589	136323	4530	441	35442	92796	51269	20618	2441	3911	3951	2213	2447	1307	878	74	45	60	39	55	101	58	60	57	38	62	67	265	333	845	1144
chr1:483762-483781	TAGCACTCTGTCACCCAGGCTGG	200589	136323	4530	441	35442	92796	51269	20618	2441	3911	3951	2213	2447	1307	878	74	45	60	39	55	101	58	60	57	38	62	67	265	333	845	1144
chr1:718755-718774	TAGCACTCTGTCACCCAGGCTGG	200589	136323	4530	441	35442	92796	51269	20618	2441	3911	3951	2213	2447	1307	878	74	45	60	39	55	101	58	60	57	38	62	67	265	333	845	1144
chr19:189909-189928	TAGCACTCTGTCACCCAGGCTGG	200589	136323	4530	441	35442	92796	51269	20618	2441	3911	3951	2213	2447	1307	878	74	45	60	39	55	101	58	60	57	38	62	67	265	333	845	1144
chr1_KI270763v1_alt:58540-58559	TAGCACTCTGTCACCCAGGCTGG	200589	136323	4530	441	35442	92796	51269	20618	2441	3911	3951	2213	2447	1307	878	74	45	60	39	55	101	58	60	57	38	62	67	265	333	845	1144
chr3_KI270784v1_alt:5921-5940	TAGCACTCTGTCACCCAGGCTGG	200589	136323	4530	441	35442	92796	51269	20618	2441	3911	3951	2213	2447	1307	878	74	45	60	39	55	101	58	60	57	38	62	67	265	333	845	1144
chr6:138923-138942	TAGCACTCTGTCACCCAGGCTGG	200589	136323	4530	441	35442	92796	51269	20618	2441	3911	3951	2213	2447	1307	878	74	45	60	39	55	101	58	60	57	38	62	67	265	333	845	1144
chr8:199115-199134	TAGCACTCTGTCACCCAGGCTGG	200589	136323	4530	441	35442	92796	51269	20618	2441	3911	3951	2213	2447	1307	878	74	45	60	39	55	101	58	60	57	38	62	67	265	333	845	1144
re-chr10:38459109-38459128	TAGCACTCTGTCACCCAGGCTGG	200589	136323	4530	441	35442	92796	51269	20618	2441	3911	3951	2213	2447	1307	878	74	45	60	39	55	101	58	60	57	38	62	67	265	333	845	1144
re-chr1:227981487-227981506	TAGCACTCTGTCACCCAGGCTGG	200589	136323	4530	441	35442	92796	51269	20618	2441	3911	3951	2213	2447	1307	878	74	45	60	39	55	101	58	60	57	38	62	67	265	333	845	1144
re-chr16:90179142-90179161	TAGCACTCTGTCACCCAGGCTGG	200589	136323	4530	441	35442	92796	51269	20618	2441	3911	3951	2213	2447	1307	878	74	45	60	39	55	101	58	60	57	38	62	67	265	333	845	1144
re-chr20:64296324-64296343	TAGCACTCTGTCACCCAGGCTGG	200589	136323	4530	441	35442	92796	51269	20618	2441	3911	3951	2213	2447	1307	878	74	45	60	39	55	101	58	60	57	38	62	67	265	333	845	1144
re-chr2:242123703-242123722	TAGCACTCTGTCACCCAGGCTGG	200589	136323	4530	441	35442	92796	51269	20618	2441	3911	3951	2213	2447	1307	878	74	45	60	39	55	101	58	60	57	38	62	67	265	333	845	1144
re-chr3:198229619-198229638	TAGCACTCTGTCACCCAGGCTGG	200589	136323	4530	441	35442	92796	51269	20618	2441	3911	3951	2213	2447	1307	878	74	45	60	39	55	101	58	60	57	38	62	67	265	333	845	1144
re-chr4:118642099-118642118	TAGCACTCTGTCACCCAGGCTGG	200589	136323	4530	441	35442	92796	51269	20618	2441	3911	3951	2213	2447	1307	878	74	45	60	39	55	101	58	60	57	38	62	67	265	333	845	1144
re-chr5:181335169-181335188	TAGCACTCTGTCACCCAGGCTGG	200589	136323	4530	441	35442	92796	51269	20618	2441	3911	3951	2213	2447	1307	878	74	45	60	39	55	101	58	60	57	38	62	67	265	333	845	1144
re-chr9:138287673-138287692	TAGCACTCTGTCACCCAGGCTGG	200589	136323	4530	441	35442	92796	51269	20618	2441	3911	3951	2213	2447	1307	878	74	45	60	39	55	101	58	60	57	38	62	67	265	333	845	1144
chr10:17418085-17418104	GGCCACTCTGTCACCCAGGCTGG	200669	136322	4576	75	1783	40114	96939	61755	3814	3671	3662	2213	2446	1307	881	85	46	62	40	53	100	63	62	61	40	72	79	272	333	852	1177
chr2:87945634-87945653	AACCACTCTGTCACCCAGGCTGG	200668	136321	4575	47	1609	39177	96925	62907	3677	3951	3662	2213	2446	1307	881	85	46	62	40	53	101	63	62	61	40	70	79	271	331	850	1177
re-chrX:144093497-144093516	AACCACTCTGTCACCCAGGCTGG	200668	136321	4575	47	1609	39177	96925	62907	3677	3951	3662	2213	2446	1307	881	85	46	62	40	53	101	63	62	61	40	70	79	271	331	850	1177
chr18:12617241-12617260	CACCACTCTGTCACCCAGGCTGG	200667	136320	4574	69	2057	39631	95124	63780	3787	3951	3662	2213	2446	1307	881	85	46	62	40	53	101	63	62	61	39	69	78	270	331	849	1176
re-chr7:75663435-75663454	ACACACTCTGTCACCCAGGCTGG	200628	136285	4561	590	34524	91907	53650	19953	3659	2697	3858	2213	2446	1310	879	80	45	62	42	54	101	60	58	60	43	76	76	273	336	865	1159
re-chr7:100392280-100392299	TTGCACTCTGTCACCCAGGCTGG	200614	136277	4549	1957	37318	91410	50204	19672	2443	3333	3951	2213	2447	1309	879	75	45	63	42	58	104	60	59	59	47	65	68	272	341	861	1150
re-chr2:154626766-154626785	GCGCACTCTGTCACCCAGGCTGG	200603	136267	4541	310	34049	91705	53754	20784	3780	2710	3951	2213	2446	1308	878	75	46	60	39	55	102	58	59	58	40	68	72	268	333	854	1145
chr3:89103672-89103691	CAACACTCTGTCACCCAGGCTGG	200591	136253	4532	43	1659	39230	95822	63835	3750	3915	3858	2213	2446	1307	879	77	45	61	41	53	97	58	57	58	38	65	69	266	328	844	1147
re-chr7:38986307-38986326	TACTACTCAGGAGGCTGAGGTGG	190594	136232	4226	862	13516	34527	102446	39209	3632	3147	1635	897	537	414	289	93	159	82	74	49	90	87	73	68	91	113	614	858	1732	1823	1570
chr1:47015637-47015656	GACTACTCAGGAGGCTGAGGTGG	190496	136155	4208	896	13608	34870	102067	39037	3584	3147	1635	897	536	413	289	92	153	79	72	47	92	84	74	68	89	113	611	857	1716	1804	1563
re-chr7:54819352-54819371	GACTACTCAGGAGGCTGAGGTGG	190496	136155	4208	896	13608	34870	102067	39037	3584	3147	1635	897	536	413	289	92	153	79	72	47	92	84	74	68	89	113	611	857	1716	1804	1563
chr18:35548892-35548911	TTAGACCAGCCTGGTCAACATGG	187977	136123	2076	2157	54331	117147	13913	425	1449	1809	457	334	196	182	133	23	73	59	58	33	53	80	325	55	24	38	278	205	388	551	674
chr4:112697738-112697757	GTAGACCAGCCTGGTCAACATGG	187933	136085	2068	326	13403	154232	19438	530	1778	1809	457	334	197	181	133	23	73	58	58	33	53	80	315	56	26	39	280	206	380	546	672
re-chr2:133280520-133280539	CCCTACTCAGGAGGCTGAGGTGG	190289	136006	4136	370	12826	33593	103564	39924	3539	3442	1635	897	535	408	288	88	146	76	72	46	85	81	69	68	87	79	594	848	1693	1752	1526
chr9:95793354-95793373	TTTACAGGCATGAGCCACTGTGG	187308	135475	4433	295	15445	58107	56901	56556	3873	1115	514	394	303	134	63	64	66	133	54	68	64	63	64	59	88	1086	2000	1835	2420	2492	3880
chr19:38543111-38543130	AATTACAGGCGTGAGCCACCCGG	208573	135229	4331	107	4684	92855	79912	31013	3060	816	598	389	51	73	42	59	69	151	156	48	66	62	64	60	141	866	1227	1753	3411	3744	2560
chr2:87646840-87646859	TGCAACTTGGGAGGCTGAGGCGG	188333	135203	3138	98	4570	131595	43140	8926	2639	1662	1636	2109	1326	863	308	38	14	9	11	8	9	13	13	20	10	22	42	85	793	1572	1094
re-chr2:111304041-111304060	TGCAACTTGGGAGGCTGAGGCGG	188333	135203	3138	98	4570	131595	43140	8926	2639	1662	1636	2109	1326	863	308	38	14	9	11	8	9	13	13	20	10	22	42	85	793	1572	1094
re-chr20:49600898-49600917	CAACCACCTCGGCCTCCCAAAGG	182732	134934	3119	302	18541	45624	64047	54217	1466	2236	2592	1013	1058	1274	70	28	16	75	88	24	26	18	8	14	21	28	33	339	495	703	2599
chr9:86117309-86117328	GATTACAGGCGTGAGCCACAAGG	207465	134621	4503	814	32229	109001	54142	11270	1025	668	480	52	33	54	27	35	44	131	143	35	45	61	40	39	862	1270	1594	3235	3250	3797	2821
chr16:74620553-74620572	GATTACAGGCGTGAGCCACACGG	207400	134574	4484	158	5284	118711	68659	14586	1013	664	478	52	33	53	26	37	44	121	141	35	43	57	41	38	861	1270	1594	3235	3673	3785	2826
re-chr10:15289958-15289977	GATTACAGGCGTGAGCCACATGG	207393	134567	4479	167	6016	118344	68237	14628	1001	674	479	52	32	56	26	35	44	118	139	36	43	57	40	38	861	1271	1594	3235	3761	3763	2823
chr10:75447322-75447341	TGTGACCAGCCTGGCCAACGTGG	186771	134516	2188	2090	40915	65753	61238	16762	1555	1130	1838	210	135	162	110	22	50	32	27	21	30	48	72	29	32	39	143	1147	713	749	746
re-chr18:23500012-23500031	ACTCCAGCCTGGGCAACAAGTGG	201950	134422	5837	1156	35648	46350	58036	60754	1380	1669	822	324	77	50	66	72	72	44	70	62	71	84	101	55	1263	1177	2756	3269	5158	4031	4031
re-chr4:82683017-82683036	TTCGACCAGCCTGGCCAACGTGG	186614	134417	2127	35	2298	46206	107612	30459	1516	1913	1931	210	135	162	110	22	48	32	27	21	30	46	65	29	25	25	103	1102	694	734	718
re-chr4:183545079-183545098	AGGCACTTGGGAGGCTGAGGCGG	187067	134343	3145	102	5648	102561	65052	13702	1611	1759	2496	2345	1324	849	300	26	24	9	12	6	8	10	8	20	16	14	49	129	815	1503	1071
chr10:889696-889715	ACCAACACTTTGGGAGGCTGAGG	194658	134068	4776	8386	110963	56237	14916	4064	3963	2238	1995	1528	2120	1267	829	114	48	61	55	77	65	65	39	79	89	364	817	656	490	1098	1399
chr22:26569529-26569548	ACCAACACTTTGGGAGGCTGAGG	194658	134068	4776	8386	110963	56237	14916	4064	3963	2238	1995	1528	2120	1267	829	114	48	61	55	77	65	65	39	79	89	364	817	656	490	1098	1399
chr1:6984359-6984378	GCCAACACTTTGGGAGGCTGAGG	194665	134067	4774	8266	110816	56403	14889	4190	4192	2238	1995	1528	2118	1267	829	113	48	61	55	77	66	65	38	79	89	365	816	650	491	1098	1399
re-chr15_KI270848v1_alt:166585-166604	GTTTCACCATGTTGCCCAGGCGG	184854	133924	2273	9742	119709	50759	4263	341	713	250	348	152	182	139	77	83	78	54	69	52	39	73	228	62	251	284	343	447	919	1951	1057
re-chr15_KI270906v1_alt:35934-35953	GTTTCACCATGTTGCCCAGGCGG	184854	133924	2273	9742	119709	50759	4263	341	713	250	348	152	182	139	77	83	78	54	69	52	39	73	228	62	251	284	343	447	919	1951	1057
chr18:28134154-28134173	AAAGACTTGGGAGGCTGAGGCGG	186257	133733	2950	15	299	7464	109236	69242	1504	2195	2350	2470	1323	848	297	10	3	2	5	2	6	4	8	8	5	6	11	54	734	1425	1022
re-chr14:24940743-24940762	ATTACAGGCGTGAGCCACCTCGG	202401	133635	4440	1248	52868	90330	48232	9716	805	641	436	60	72	28	34	34	115	139	29	39	45	38	37	35	942	1423	1981	3219	2592	2796	3811
chr2:120801409-120801428	ATTACAGGCGTGAGCCACCTTGG	202359	133581	4421	982	34768	77374	61215	28017	793	640	431	56	63	27	36	29	116	132	29	42	42	38	36	33	946	1423	1981	3219	3101	2766	3788
re-chr6:67963588-67963607	ATTACAGGCGTGAGCCACCTTGG	202359	133581	4421	982	34768	77374	61215	28017	793	640	431	56	63	27	36	29	116	132	29	42	42	38	36	33	946	1423	1981	3219	3101	2766	3788
re-chr19:19670484-19670503	ATTACAGGCGTGAGCCACCTGGG	202200	133453	4356	133	3779	88400	78234	31651	756	611	422	45	48	18	33	29	103	117	27	38	39	37	35	34	942	1422	1981	3219	3664	2767	3726
re-chr7:140680807-140680826	AGACCAGCCTGGACAACATGAGG	183441	133432	2152	606	14711	131832	34436	1847	362	506	359	160	47	22	47	44	40	28	33	56	221	44	27	30	340	251	525	868	1597	1764	1149
chr20:33636050-33636069	AGAGACCACCCTGGCCAACATGG	181184	132789	1416	3560	98723	71385	7377	114	1205	595	251	122	84	100	87	17	388	52	37	20	33	46	109	57	25	55	143	116	202	380	470
re-chr14:47768308-47768327	AGAGACCACCCTGGCCAACATGG	181184	132789	1416	3560	98723	71385	7377	114	1205	595	251	122	84	100	87	17	388	52	37	20	33	46	109	57	25	55	143	116	202	380	470
chr22:30662573-30662592	ATCAACACTTTGGGAGGCTGAGG	192644	132542	4379	846	16429	116100	47723	11536	3607	3235	1995	1528	2112	1250	817	92	37	52	46	62	58	51	32	65	66	128	633	516	369	825	1218
chr19:5760114-5760133	CACAACACTTTGGGAGGCTGAGG	192525	132421	4322	8266	111785	54773	13867	3746	2311	3549	1995	1528	2121	1249	817	88	37	50	45	59	56	47	29	60	75	82	610	491	363	777	1204
chr10:114751499-114751518	TACAACACTTTGGGAGGCTGAGG	192483	132388	4303	643	14748	117059	48407	11616	3288	3549	1995	1528	2114	1249	817	88	37	50	44	59	55	47	29	59	66	78	602	485	353	772	1196
chr2:25407966-25407985	AGCAACACTTTGGGAGGCTGAGG	192455	132363	4284	259	10201	119438	50173	12376	3510	3759	1995	1528	2111	1246	816	85	36	50	44	59	53	47	30	58	66	75	596	484	347	761	1192
re-chr3:120128437-120128456	AGCAACACTTTGGGAGGCTGAGG	192455	132363	4284	259	10201	119438	50173	12376	3510	3759	1995	1528	2111	1246	816	85	36	50	44	59	53	47	30	58	66	75	596	484	347	761	1192
chr19:39551973-39551992	GATTACAGGCGTGAGCCATCAGG	204600	132314	4131	1442	32805	79300	62221	28810	922	537	118	61	37	55	21	34	45	120	138	35	50	45	49	43	866	1270	2617	2055	2858	3490	2574
re-chr8:65988630-65988649	CTTACAGGCATGAGCCACCGTGG	186598	132258	4150	153	13269	75591	51738	45846	3836	1021	586	257	159	91	50	49	44	108	43	45	52	38	48	35	45	1077	1652	2059	2436	2378	3602
chr1:15762659-15762678	GATTACAGGCGTGAGCCATCGGG	204402	132157	4112	1826	58314	89763	45551	8928	909	527	115	60	39	58	23	33	48	123	135	32	48	37	46	39	863	1270	2615	2055	2479	3481	2568
chrX:20412385-20412404	GATTACAGGCGTGAGCCATCGGG	204402	132157	4112	1826	58314	89763	45551	8928	909	527	115	60	39	58	23	33	48	123	135	32	48	37	46	39	863	1270	2615	2055	2479	3481	2568
chr6:107961112-107961131	GAAGACCAACCTGGCCAACATGG	180218	132101	1735	2021	54029	112031	11881	229	1486	1041	367	207	129	153	114	40	304	59	52	28	40	68	139	53	31	62	218	172	267	437	570
re-chr5:71418790-71418809	AAAGACCAACCTGGCCAACATGG	180165	132077	1724	1751	51489	114521	12175	224	1538	1041	367	207	129	152	114	40	304	58	52	27	39	68	133	51	28	60	216	169	256	429	570
re-chr5_KI270897v1_alt:948773-948792	AAAGACCAACCTGGCCAACATGG	180165	132077	1724	1751	51489	114521	12175	224	1538	1041	367	207	129	152	114	40	304	58	52	27	39	68	133	51	28	60	216	169	256	429	570
chr19:52727703-52727722	GATTACAGGCTTGAGCCACCAGG	209862	132057	1843	2554	58807	114469	33501	492	430	182	154	83	64	72	34	43	53	78	315	44	69	74	42	64	145	183	242	436	1046	1599	1002
chr1:7994794-7994813	ATTACAGGCGTGAGCCACTATGG	199939	132004	4185	1024	30265	61677	76060	30905	735	598	245	50	69	26	31	26	115	120	22	35	62	31	30	24	942	1422	2473	2574	2873	2622	3591
chr2:207725394-207725413	GATTACAGGCGTGAGCCATCTGG	204163	131934	4025	177	5200	90097	77101	31584	834	523	103	54	26	48	19	31	42	102	116	29	45	35	42	38	863	1270	2613	2055	3357	3403	2542
re-chr19:50938745-50938764	GATTACAGGCGTGAGCCATCTGG	204163	131934	4025	177	5200	90097	77101	31584	834	523	103	54	26	48	19	31	42	102	116	29	45	35	42	38	863	1270	2613	2055	3357	3403	2542
re-chr4:62863713-62863732	GATTACAGGCGTGAGCCATCTGG	204163	131934	4025	177	5200	90097	77101	31584	834	523	103	54	26	48	19	31	42	102	116	29	45	35	42	38	863	1270	2613	2055	3357	3403	2542
re-chr10:14755322-14755341	TTGAACTCCTGACCTCAGGTGGG	191744	131925	3652	613	30363	85149	50782	24831	876	1421	812	326	317	79	56	62	56	75	60	59	74	65	42	54	451	918	867	1370	1815	2974	3277
chr10:100319116-100319135	ATTACAGGCGTGAGCCACTAAGG	199576	131691	4079	93	3582	64395	96977	34526	676	548	226	39	45	16	29	22	88	101	19	31	50	28	27	25	943	1422	2470	2574	3404	2603	3499
chr2:66319928-66319947	GATTACAGGCGTGAGCCACGAGG	203719	131630	4295	701	31489	107480	53177	10867	998	662	470	40	28	41	22	29	32	93	94	24	31	35	33	29	861	1270	1594	3146	3123	3608	2680
re-chr1:58760704-58760723	GATTACAGGCGTGAGCCACGCGG	203685	131603	4290	133	4615	117325	67495	14116	991	665	470	39	27	43	22	29	31	93	93	23	31	31	33	30	861	1270	1594	3146	3556	3597	2688
chr9:66851367-66851386	AGTGACCAGCCTGCCCAACATGG	173909	131294	748	66	3872	111951	57921	95	650	372	607	82	50	72	43	10	23	20	16	13	23	204	36	18	23	21	37	51	69	109	126
re-chr9:39513925-39513944	AGTGACCAGCCTGCCCAACATGG	173909	131294	748	66	3872	111951	57921	95	650	372	607	82	50	72	43	10	23	20	16	13	23	204	36	18	23	21	37	51	69	109	126
re-chr9:42269288-42269307	AGTGACCAGCCTGCCCAACATGG	173909	131294	748	66	3872	111951	57921	95	650	372	607	82	50	72	43	10	23	20	16	13	23	204	36	18	23	21	37	51	69	109	126
re-chr10:74671399-74671418	CATGACCAGCCTGCCCAACATGG	173894	131278	738	900	50407	69257	53233	92	389	507	607	82	50	72	43	10	23	20	16	13	23	201	36	18	16	16	28	46	76	93	117
re-chr13:81737563-81737582	CCTGACCAGCCTGCCCAACATGG	173842	131245	732	112	6143	112226	55250	110	391	624	607	82	50	72	43	10	23	20	16	13	23	190	36	18	22	18	30	49	70	93	114
chr1:153452658-153452677	CTGGACCAGCCTGCCCAACATGG	173863	131242	722	53	3614	114448	55645	102	389	641	608	82	50	72	43	10	23	20	16	13	23	184	36	18	19	17	31	46	63	86	110
re-chr2:226224737-226224756	ATTACAGGCGTGAGCCACAGTGG	199109	131218	3959	1153	35473	79047	59981	23448	649	516	72	53	57	25	30	31	96	115	25	35	24	31	30	29	942	1424	2854	2092	2773	2503	3397
re-chr7:134897987-134898006	GTTGCAGTGAGCCGAGATAGTGG	185609	131170	4072	845	23648	50646	66600	43862	1616	884	74	77	44	51	31	18	31	16	30	31	100	95	24	34	534	1002	2976	1896	2806	2224	3545
chr6:26414953-26414972	GATTACAGGCTTGAGCCACCGGG	208953	131099	1787	2797	81998	92211	31689	241	383	173	140	85	64	63	29	41	49	73	298	47	70	61	40	56	144	184	242	436	944	1561	981
re-chr16:53527749-53527768	GATTACAGGCTTGAGCCACCGGG	208953	131099	1787	2797	81998	92211	31689	241	383	173	140	85	64	63	29	41	49	73	298	47	70	61	40	56	144	184	242	436	944	1561	981
re-chr15:62788038-62788057	ATTACAGGCGTGAGCCACAGAGG	198951	131072	3892	110	4640	91087	76341	26772	617	483	59	40	41	17	26	29	86	100	22	34	21	30	29	27	942	1422	2849	2092	3234	2493	3342
chr4:186143801-186143820	ATTACAGGCGTGAGCCACCCTGG	199206	131043	4304	720	33582	76244	60709	27944	775	619	421	30	54	22	28	38	102	110	19	35	27	32	32	26	942	1423	1981	3137	3041	2711	3672
chr18:57766269-57766288	CCTGACCTCAGGTGATCCACAGG	185419	131033	4433	965	31951	74802	57164	20522	979	691	537	425	84	100	86	69	79	75	121	100	77	85	62	84	698	1144	1745	1196	3847	3775	2612
re-chr4:6001351-6001370	AGTGACCAGCCTGTCCAACATGG	173457	131019	682	53	3467	111923	57914	99	596	370	559	64	43	46	34	9	25	18	18	14	18	207	37	16	12	17	35	39	59	96	107
chr2:202070186-202070205	GACTCACGCCTGTAATCCCAAGG	214224	130955	2641	31	966	20315	151606	41305	879	1790	778	727	173	53	126	102	30	27	19	43	18	14	21	20	77	93	464	515	1816	2233	2244
chr19:48492457-48492476	ATTACAGGCGTGAGCCACCCGGG	199100	130952	4252	96	2927	86712	77726	31636	742	595	417	26	44	20	25	34	88	99	19	33	25	30	32	24	942	1422	1981	3137	3608	2710	3624
chr7:5714528-5714547	ATTACAGGCGTGAGCCACCCGGG	199100	130952	4252	96	2927	86712	77726	31636	742	595	417	26	44	20	25	34	88	99	19	33	25	30	32	24	942	1422	1981	3137	3608	2710	3624
re-chr7:141000744-141000763	ATTACAGGCGTGAGCCACCCGGG	199100	130952	4252	96	2927	86712	77726	31636	742	595	417	26	44	20	25	34	88	99	19	33	25	30	32	24	942	1422	1981	3137	3608	2710	3624
re-chr6:37709425-37709444	ACTCCAGCCTGGGCAACACAGGG	191670	130669	6169	4143	48428	59489	58943	20598	1740	2269	1297	569	431	67	98	62	50	38	55	65	64	90	117	51	1287	1177	3565	2415	2765	4576	3580
re-chr15:74999522-74999541	GCTCACTGCAAGCTCCGCCTCGG	184724	130420	2126	756	46526	121337	15318	779	517	251	180	172	167	56	54	48	58	49	51	208	51	51	45	114	466	322	384	428	736	1876	1804
re-chr21:14114992-14115011	CACCACCATGTTGGTCAGGCTGG	174353	130281	1417	41	502	23382	141169	9257	1224	1275	1233	451	562	311	199	32	20	37	15	14	29	47	90	26	15	24	30	113	110	226	308
chr20:32724994-32725013	AGGCACCATGTTGGTCAGGCTGG	174308	130258	1418	10	308	22034	142596	9359	1254	1241	1283	451	562	311	200	32	19	37	15	15	28	46	91	25	17	26	32	115	110	229	309
chr10:75126770-75126789	GATTACAGGCCTGAGCCACCGGG	207342	129981	1708	2082	81299	91896	31772	272	360	158	124	97	45	56	33	51	56	53	297	30	46	58	45	52	139	178	249	423	917	1485	957
re-chr12:21413493-21413512	TGCCACGCTTTGGGAGGCCGAGG	172364	129791	1891	11	153	1330	15924	154945	1431	1596	1211	1525	1357	943	1502	1	6	2	1	1	2	1	1	1	1	4	11	17	9	40	90
chr19:19961483-19961502	TCAACAAGGTTTCACCATGTTGG	173360	129691	2449	14	247	5315	49729	118054	2085	2203	1711	1093	1324	1472	1304	26	32	10	17	7	21	35	25	23	25	24	31	37	37	107	470
re-chr6:26920896-26920915	CTCACACCTTTGGGAGGCCGAGG	172155	129656	1849	24	266	10886	136534	24437	1213	1352	1199	1083	1483	1535	1539	5	1	3	1	6	1	1	3	3	6	9	12	19	14	17	60
chr10:3669432-3669451	TCAAACCAGCCTGGCCAACACGG	177826	129402	2112	114	3969	49110	101653	22974	1467	1789	692	1337	182	153	95	4	18	12	11	4	11	16	58	8	4	19	167	167	1381	873	783
chrX:71088730-71088749	TCACCATGTTGCCCAGGCTGAGG	179043	129345	3200	60	1636	23426	138716	15203	589	1060	1262	627	535	246	60	67	45	38	64	171	57	54	40	45	232	306	270	703	2128	2661	2658
chr13:103870070-103870089	GATTACAGGCGTGAGCCATTGGG	200307	129038	3881	1312	34154	80425	58879	25514	918	525	109	33	24	40	11	24	25	103	97	21	35	22	21	30	865	1270	2617	2489	2215	3279	2472
re-chr11:96445507-96445526	GGCTCACTGCAAGCTCCGCCTGG	183332	128825	2249	475	37341	99436	44435	1636	958	254	191	132	135	52	54	54	51	49	42	54	202	45	42	47	339	577	451	539	731	1956	1976
re-chr7:66274386-66274405	CAGCACTTTGAGAGGCCGAGTGG	165491	128801	1698	234	5197	106589	52037	1424	298	107	141	97	28	40	22	27	30	46	133	35	29	31	34	33	410	554	338	426	1509	1423	861
re-chr1:242197012-242197031	ATTTACTCAGGAGGCTGAGGTGG	180161	128791	3447	729	13900	35095	100788	29640	1505	2929	2619	897	535	403	272	74	111	51	57	33	64	53	57	51	65	41	159	617	1366	1387	1109
chr20:49402523-49402542	TATTACTCAGGAGGCTGAGGTGG	180124	128761	3439	109	1645	15767	37331	125268	2958	2646	2619	897	534	403	271	72	110	52	58	35	60	53	56	48	62	44	160	616	1348	1377	1108
re-chr12:64588190-64588209	TATTACTCAGGAGGCTGAGGTGG	180124	128761	3439	109	1645	15767	37331	125268	2958	2646	2619	897	534	403	271	72	110	52	58	35	60	53	56	48	62	44	160	616	1348	1377	1108
chr15:63104351-63104370	CTTTACTCAGGAGGCTGAGGTGG	180101	128747	3422	44	1034	15050	36443	127527	2903	2929	2619	897	534	402	271	70	106	50	56	33	61	52	56	50	60	39	157	613	1342	1364	1099
re-chr11:124049486-124049505	AAGTACTCAGGAGGCTGAGGTGG	179988	128643	3426	885	14130	35341	100300	29311	1502	2600	2773	897	534	404	274	71	111	57	58	35	69	56	52	53	65	48	129	604	1356	1394	1089
re-chr20:1482681-1482700	CTGTACTCAGGAGGCTGAGGTGG	179966	128634	3407	67	740	14688	35542	128924	2854	2881	2773	897	532	408	271	69	107	53	58	33	64	53	51	54	67	43	128	608	1341	1371	1085
re-chr3:197830330-197830349	CCATACTCAGGAGGCTGAGGTGG	179860	128554	3366	43	790	14649	35768	128608	2844	2838	2778	897	532	403	272	65	109	52	53	34	60	55	49	48	58	38	117	596	1317	1346	1073
chr10:123120602-123120621	GCATACTCAGGAGGCTGAGGTGG	179851	128546	3362	43	963	14771	36056	128017	2846	2838	2778	897	533	402	271	64	107	52	55	34	60	53	50	48	57	38	117	595	1314	1344	1071
chr19:46835336-46835355	TGAGACAGGTTTCACCATGTTGG	171263	128411	2403	702	2134	2170	1288	164965	2047	1570	1449	1532	1651	1738	1305	24	26	30	13	8	23	47	24	21	32	36	54	32	30	152	496
chr2:90294095-90294114	ATATACCAGCCTGGCCAACACGG	176176	128367	1820	8	224	8777	134861	32304	1551	1572	661	1494	180	146	91	1	4	3	4	2	1	6	18	7	2	3	69	53	1195	780	689
re-chr2_KI270772v1_alt:108408-108427	ATATACCAGCCTGGCCAACACGG	176176	128367	1820	8	224	8777	134861	32304	1551	1572	661	1494	180	146	91	1	4	3	4	2	1	6	18	7	2	3	69	53	1195	780	689
chr3:50707232-50707251	TGCCACCAGCCTGGCCAACACGG	176158	128358	1848	31	2063	40920	63948	69194	1318	1013	1585	1441	178	147	93	1	10	4	3	2	5	11	32	5	7	22	41	82	1190	781	697
chr10:114882619-114882638	ACCAACACTTTGGGAGGCCAAGG	187859	128344	4746	8034	104759	55184	15928	3855	3923	2157	2006	1481	2058	1191	798	93	60	61	57	76	63	73	38	67	69	368	628	877	540	1183	1425
chr12:47335844-47335863	ACCAACACTTTGGGAGGCCAAGG	187859	128344	4746	8034	104759	55184	15928	3855	3923	2157	2006	1481	2058	1191	798	93	60	61	57	76	63	73	38	67	69	368	628	877	540	1183	1425
chr10:14467366-14467385	GCCAACACTTTGGGAGGCCAAGG	187871	128328	4758	8021	104635	55261	15824	4059	4197	2157	2006	1481	2067	1190	798	94	61	61	56	74	63	72	40	67	74	371	630	887	549	1194	1429
chr3:2698764-2698783	GCCAACACTTTGGGAGGCCAAGG	187871	128328	4758	8021	104635	55261	15824	4059	4197	2157	2006	1481	2067	1190	798	94	61	61	56	74	63	72	40	67	74	371	630	887	549	1194	1429
re-chr9:128021961-128021980	GCCAACACTTTGGGAGGCCAAGG	187871	128328	4758	8021	104635	55261	15824	4059	4197	2157	2006	1481	2067	1190	798	94	61	61	56	74	63	72	40	67	74	371	630	887	549	1194	1429
chr2:197787270-197787289	GCTCACTCTGTCGCCCAGGCTGG	187494	128294	3593	16887	107045	49485	11186	2791	3071	1739	1166	1214	1517	734	556	87	57	83	50	216	231	62	59	70	44	171	251	284	296	825	1082
chr3:57939490-57939509	GCTCACTCTGTCGCCCAGGCTGG	187494	128294	3593	16887	107045	49485	11186	2791	3071	1739	1166	1214	1517	734	556	87	57	83	50	216	231	62	59	70	44	171	251	284	296	825	1082
chr6:136968584-136968603	GCTCACTCTGTCGCCCAGGCTGG	187494	128294	3593	16887	107045	49485	11186	2791	3071	1739	1166	1214	1517	734	556	87	57	83	50	216	231	62	59	70	44	171	251	284	296	825	1082
re-chr9:32818900-32818919	CACTACTCAGGAGGCTGAGGCGG	181412	128264	3778	367	6378	112341	49951	12363	3189	2640	1327	827	553	135	92	73	139	59	60	37	48	59	45	37	65	99	593	862	1471	2349	1611
chr2:170401952-170401971	CCACCACGCCCGGCTAATTTAGG	191273	128253	2120	105	12318	96625	80697	1527	357	289	259	208	54	47	108	97	50	40	117	115	44	51	50	59	310	365	379	419	1805	1747	1565
chr1:167448656-167448675	TGCTACCAGCCTGGCCAACAGGG	175786	128221	1681	9	908	39182	63464	72222	1214	959	1470	1430	160	96	40	1	4	1	2	1	2	5	14	2	2	5	13	44	1230	768	694
chr2:53171575-53171594	GGCTCACGCCTGTAATCCCGAGG	210588	128131	2409	33	771	17002	144847	47932	569	488	359	67	27	13	70	61	17	15	10	19	10	14	12	11	431	606	801	1763	1786	2079	1978
chrX:5975272-5975291	GTAGACCAACCTGGCCAACATGG	174440	128093	1557	238	10820	146710	16410	259	1343	1386	367	207	129	146	108	35	258	55	42	24	32	61	100	46	24	28	196	152	236	280	488
re-chr9:104955798-104955817	GATTACAGGCTTGAGCCACCCGG	204048	127476	1648	174	7078	138914	57338	539	273	156	123	75	39	57	27	38	44	66	243	40	58	57	35	49	140	182	241	436	1402	1453	922
chr14:73554251-73554270	GTTGCAGTGAGCCGAGATATTGG	179677	127427	3597	26	1784	35503	53720	88643	1474	810	53	7	6	2	3	2	3	1	3	6	26	24	2	6	529	999	2971	3045	2593	2073	3103
chr12:38439399-38439418	GCTCACTGCAAGCTCTGCCTCGG	182487	127262	1450	359	20395	144766	16729	235	403	176	130	136	122	36	38	46	45	33	40	220	39	30	37	127	115	144	174	199	457	1296	1248
re-chr11:46268448-46268467	ATTACAGGCGTGAGCCACTCAGG	194229	127242	3781	36	1504	34984	107917	49787	671	530	220	15	14	3	10	13	48	63	7	11	5	12	12	10	943	1422	2469	2969	3136	2460	3231
chr15:43619896-43619915	GTTACAGGTGTGAGCCACCGCGG	184607	127221	3745	177	10202	80075	79006	15146	3108	799	507	233	191	75	52	66	138	51	42	44	43	43	49	35	96	890	1394	1717	1786	2219	3305
chr1:23543461-23543480	GATTACAGGCGTGAGCCATGCGG	198039	127169	3800	34	978	9921	118327	68778	823	516	94	26	19	36	18	21	22	75	93	11	18	26	22	22	861	1270	2612	2780	3098	3178	2463
re-chr13:45411839-45411858	ATTACAGGCGTGAGCCATCATGG	194048	127095	3561	635	16961	41677	71378	63388	553	187	75	35	49	20	17	28	91	97	25	22	56	29	29	18	944	2314	1829	2186	2434	2261	3043
re-chr15:84081716-84081735	GCTCCAGCCTGGGCAACAAGAGG	191441	126939	5328	1512	35667	39554	18175	96520	4510	2124	1020	533	381	219	98	82	88	57	80	72	87	97	106	75	237	736	2031	2463	2451	3161	3823
re-chr13:49272859-49272878	TTGACACAGCCTGGCCAACATGG	174383	126906	2352	72	150	417	3957	169785	1684	1920	1885	1719	1998	1841	665	3	5	6	2	3	2	2	14	1	4	7	14	13	40	114	531
chr10:28504994-28505013	CAACCACAGCCTGGCCAACATGG	174369	126894	2344	15	1345	44040	63804	65164	1589	1622	1155	1951	1999	1841	666	2	2	4	1	1	2	2	6	1	3	8	15	18	37	117	532
re-chr1:181240359-181240378	AGTTCACAGCCTGGCCAACATGG	174367	126890	2340	13	41	255	5214	168840	1861	1510	1934	1899	1996	1842	665	1	4	2	3	1	1	2	8	3	6	6	11	13	38	118	528
chr14:40456308-40456327	TGGGACCAGCCTGGACAACATGG	172707	126875	2017	1910	48334	63665	57101	1673	1342	1135	1610	563	399	230	143	22	41	40	39	30	35	43	265	38	30	32	60	155	408	753	488
re-chr11:96445506-96445525	GCTCACTGCAAGCTCCGCCTGGG	178700	126860	1770	53	1250	49634	124561	3198	230	175	119	112	41	40	42	38	44	37	42	145	37	37	34	82	442	322	384	428	1528	1550	1471
chr7:97400746-97400765	AGCTCACTGCAAGCTCCGCCTGG	180138	126828	2031	126	7883	71376	97843	2908	1396	254	191	132	123	47	50	47	43	44	38	46	188	34	39	41	208	524	403	459	564	1751	1802
chr11:126048972-126048991	GATTACAGGCGTGAGCCAACAGG	197472	126774	3788	833	29698	75416	61782	29738	852	508	44	20	26	33	14	13	27	90	98	14	24	34	27	30	862	1270	2874	2020	2687	3180	2397
re-chr1:15474592-15474611	AAGGACCAGCCTGGACAACATGG	172527	126745	1965	69	3081	58543	108520	2312	1718	1288	1610	563	397	229	141	23	39	34	39	28	33	42	231	38	26	33	60	153	369	709	469
chr13:95526584-95526603	AGGGACCAGCCTGGACAACATGG	172536	126732	1974	154	5786	104386	60281	1927	1723	1135	1610	563	398	228	142	22	40	38	38	30	34	42	237	37	26	31	59	153	366	719	474
chr12:125177938-125177957	TACAACACTTTGGGAGGCCAAGG	185651	126674	4269	677	14425	110414	48621	11503	3293	3544	2006	1481	2056	1169	783	75	46	46	45	58	48	55	30	54	49	76	423	666	400	864	1230
chrX:17978304-17978323	TGCAACACTTTGGGAGGCCAAGG	185639	126649	4268	739	13893	110561	48735	11690	3285	3784	2006	1481	2058	1169	783	73	46	47	45	57	48	55	31	55	48	75	426	665	398	861	1231
re-chr13:26563311-26563330	TGCAACACTTTGGGAGGCCAAGG	185639	126649	4268	739	13893	110561	48735	11690	3285	3784	2006	1481	2058	1169	783	73	46	47	45	57	48	55	31	55	48	75	426	665	398	861	1231
chr12:8971760-8971779	GATTACAGGCCTGAGCCACCTGG	202611	126557	1613	265	7569	137594	56602	577	279	154	120	102	43	52	34	46	48	49	242	29	44	56	44	48	137	178	249	423	1322	1398	907
chr19:39551974-39551993	ATTACAGGCGTGAGCCATCAGGG	193363	126533	3453	49	1976	35068	76878	79391	498	117	64	27	31	13	17	22	73	81	20	22	41	26	27	15	942	2294	1829	2186	2894	2250	2948
re-chr17:30418491-30418510	CTAACACTTTGGGAGGCTGAGGG	180993	126505	4240	917	18356	116272	37096	8338	2096	2881	1534	2269	1355	879	147	35	43	44	52	55	52	30	53	59	121	332	334	236	754	1083	3733
chr6:151514098-151514117	TTTGACCAGCCTGGACAACATGG	172208	126495	1931	66	2374	54720	112757	2290	1323	1655	1645	563	397	227	137	21	39	35	34	28	31	42	226	38	25	28	51	148	363	680	454
chr4:166587383-166587402	ATTACAGGCGTGAGCCACAATGG	193308	126488	3682	334	16014	53656	77744	45556	614	486	58	11	24	8	13	15	58	71	10	15	32	16	10	9	942	1423	2852	2424	2600	2365	3150
re-chr4:177716500-177716519	GTGGACCAGCCTGGACAACATGG	172207	126487	1932	14	534	13324	155231	3102	1632	1669	1610	563	398	225	138	22	37	33	36	27	33	42	216	37	25	31	59	152	360	678	460
chr7:90261342-90261361	GATTACAGGCGTGAGCCAGCAGG	196973	126343	3739	770	29495	75187	61771	29748	841	511	42	26	25	29	14	13	20	84	85	11	23	35	19	25	862	1270	2882	2015	2649	3136	2373
chr21:39277835-39277854	GATTACAGGCGTGAGCCAGCTGG	196873	126259	3694	85	3217	85206	75730	32633	804	503	30	21	20	24	13	13	20	72	72	11	21	31	18	25	862	1271	2878	2015	3086	3100	2363
chr16:27609883-27609902	GTTTCACCATGTTGGCCAGTGGG	175594	126042	2427	92	4616	122711	41167	7006	648	355	249	21	20	37	23	19	19	22	36	17	11	26	40	26	438	612	849	1859	2022	2069	1198
re-chrX:41384868-41384887	ATTACAGGCGTGAGCCACGAAGG	192560	125834	3553	25	1429	34305	105759	51041	601	463	46	6	10	5	9	9	40	38	6	7	14	11	8	5	942	1422	2766	2421	2960	2295	3032
chr20:46657070-46657089	TTTGACCAGCCTGGTCAACATGG	172646	125768	1568	66	2806	56143	112463	1167	1101	1360	1330	334	196	182	111	17	50	39	36	25	34	52	228	33	20	27	57	118	257	399	319
re-chr2:135190811-135190830	CTTGACCAGCCTGGTCAACATGG	172645	125767	1570	157	6959	107210	57458	858	872	1360	1330	334	196	182	111	17	50	39	36	25	33	52	232	33	19	26	56	118	259	400	319
re-chr19:4392255-4392274	GATTACAGGCGTGAGCCAGTGGG	196235	125744	3595	675	30766	79037	59549	26205	838	506	38	14	14	24	7	12	11	58	70	7	10	11	11	15	861	1270	2883	2443	2134	3019	2304
re-chr8:60661519-60661538	GATTACAGGCGTGAGCCAGTGGG	196235	125744	3595	675	30766	79037	59549	26205	838	506	38	14	14	24	7	12	11	58	70	7	10	11	11	15	861	1270	2883	2443	2134	3019	2304
chr8:67634488-67634507	ATTACAGGCGTGAGCCACACTGG	192426	125742	3616	65	2079	49006	82394	58881	605	477	56	12	17	9	10	9	49	62	5	7	16	15	16	5	942	1422	2849	2801	2597	2375	3075
chr12:57862837-57862856	ATTACAGGCGTGAGCCATCGAGG	192324	125678	3360	66	2688	61376	86790	41403	488	108	61	23	25	14	15	17	54	58	15	23	15	24	24	17	942	2292	1829	1920	2803	2194	2874
re-chr6:99427920-99427939	ATTACAGGCGTGAGCCACATTGG	192240	125563	3541	29	2346	49213	82157	58494	603	470	54	6	8	5	5	10	33	47	7	5	11	4	2	7	942	1422	2850	2893	2535	2334	3025
chr5:103091714-103091733	GGCTCACGCCTATAATCCCAGGG	205859	125423	1846	370	14475	164933	25398	678	482	312	295	306	204	75	156	122	61	42	33	175	37	29	32	40	136	159	233	189	651	1589	1545
re-chr16:49827867-49827886	GGCTCACGCCTATAATCCCAGGG	205859	125423	1846	370	14475	164933	25398	678	482	312	295	306	204	75	156	122	61	42	33	175	37	29	32	40	136	159	233	189	651	1589	1545
chr1:82866728-82866747	GCTCACTGCAACCTCTACCTAGG	191461	125186	2213	9	399	10881	160580	19590	197	126	70	76	31	39	33	30	34	21	62	54	34	21	34	130	1162	701	748	806	1932	1939	1865
re-chr17:47633858-47633877	TAGGACCAGCCTGGCTAACATGG	164785	125074	1294	109	5719	88761	69655	539	924	888	1071	217	135	149	92	16	85	36	25	20	25	56	74	142	30	27	45	118	209	243	241
re-chr15:22294561-22294580	AAGGACTAGCCTGGCCAACATGG	171860	125033	2684	62	3045	50330	100693	17729	2204	1851	2179	1178	922	914	1475	29	55	40	32	27	32	46	78	33	23	29	57	116	187	261	258
re-chr12:69033902-69033921	TTTGACCAGCCTGGCTAACATGG	164696	125016	1284	49	2257	48606	113028	754	914	1139	1100	217	135	150	93	16	84	37	24	19	25	57	63	140	29	25	46	118	209	230	233
chr6:11627516-11627535	GCTGACCAGCCTGGCTAACATGG	164692	125012	1280	13	640	15974	147137	927	1103	1113	1100	217	135	149	93	16	84	37	24	19	25	56	63	137	29	27	45	118	206	230	231
chr9:81358337-81358356	ATTGACCAGCCTGGCTAACATGG	164688	125010	1279	11	370	10423	152921	961	1136	1139	1100	217	135	149	93	16	85	37	24	19	25	56	64	137	27	24	44	116	205	230	230
re-chr5:412922-412941	ATTGACCAGCCTGGCTAACATGG	164688	125010	1279	11	370	10423	152921	961	1136	1139	1100	217	135	149	93	16	85	37	24	19	25	56	64	137	27	24	44	116	205	230	230
re-chr15:78330882-78330901	GATTACAGGCGTGAGCCAGGTGG	195416	125005	3487	24	298	6862	118187	70044	798	505	30	8	4	13	4	3	4	34	52	4	8	6	9	12	861	1270	2877	2735	2896	2905	2264
re-chr9:2882244-2882263	GATTACAGGCGTGAGCCAAAGGG	195368	124972	3469	66	3744	87185	74968	29404	802	503	33	4	3	9	2	4	5	36	42	3	7	6	9	6	861	1270	2870	2839	2131	2909	2251
chr1:10455002-10455021	GCTACAGGCATGAGCCACTGTGG	175047	124958	3197	20	841	17306	59248	97631	2665	2507	514	394	293	124	42	39	41	81	34	47	58	43	41	32	32	153	1278	1191	1629	1563	2809
re-chr16:21227476-21227495	ATCGACTAGCCTGGCCAACATGG	171665	124881	2638	10	284	9954	136505	24911	2164	2208	2302	1178	922	913	1457	29	53	39	31	26	31	47	69	32	20	24	48	111	177	229	241
re-chr1:202087676-202087695	AGGGACCAGCCTGGCCAATATGG	169999	124858	1897	298	11089	100434	57080	1093	1667	1000	1463	346	222	215	142	25	53	36	42	34	32	68	89	35	28	60	317	292	371	422	432
chr4:109594452-109594471	GAGGACCAGCCTGGCCAATATGG	169968	124832	1886	123	5449	63536	99345	1506	1640	1277	1463	346	222	215	141	26	54	36	42	34	31	68	86	34	27	52	311	281	365	415	424
chr10:26000706-26000725	TGTCACCCAGGCTGGAGTGTAGG	183133	124762	4202	4479	95445	59738	17486	5027	1109	1282	645	522	632	272	65	59	32	62	68	63	32	59	77	46	659	873	1206	2209	1788	2062	3489
re-chr7:122780759-122780778	GCTAACACTTTGGGAGGCTGAGG	180727	124755	3901	882	17933	116125	37399	8379	3394	2070	2652	1528	2111	1253	812	72	27	41	37	48	49	41	25	51	54	107	294	285	209	642	915
re-chr1:236447457-236447476	TGTGACCAGCCTGGCCAATATGG	169832	124754	1892	3681	46513	63835	54818	955	1331	993	1499	346	222	216	142	25	57	36	44	34	31	64	86	35	28	53	310	279	377	406	421
re-chr4:163050961-163050980	TGTGACCAGCCTGGCCAATATGG	169832	124754	1892	3681	46513	63835	54818	955	1331	993	1499	346	222	216	142	25	57	36	44	34	31	64	86	35	28	53	310	279	377	406	421
chr10:89048817-89048836	AGTGACCAGCCTGGCCAATATGG	169821	124747	1887	268	10966	100251	57266	1067	1663	993	1499	346	222	216	142	25	57	36	44	34	31	63	84	35	26	54	308	279	373	406	422
chr12:108608430-108608449	GGTGACCAGCCTGGCCAATATGG	169820	124746	1886	380	13051	98339	56988	1059	1634	993	1499	346	222	216	142	25	57	36	44	34	31	63	84	35	25	53	308	279	372	405	419
re-chr4:1910426-1910445	CTTGACCAGCCTGGCCAATATGG	169790	124719	1872	202	10712	106775	51053	1045	1015	1657	1499	346	222	216	142	25	57	36	43	34	31	63	79	34	24	46	304	276	374	397	418
re-chr3:114297147-114297166	AGTAACACTTTGGGAGGCTGAGG	180495	124559	3801	52	1365	20781	123993	34303	3087	3317	2652	1528	2110	1247	810	67	26	38	35	47	43	38	24	47	48	48	249	252	193	579	885
re-chr13:67614421-67614440	CTCGACCAGCCTGGCCAATATGG	169491	124494	1779	144	10230	106929	51181	1006	968	1592	1554	346	222	215	142	25	53	36	42	34	31	64	78	33	22	38	218	248	324	355	376
chr3:144311051-144311070	GCTCACTCTGTTGCCCAGGCTGG	180459	124307	5245	23877	81584	53100	15833	5928	4448	2637	1758	1926	2171	1222	911	260	62	127	84	190	126	110	93	97	83	306	449	505	499	1329	1712
re-chr18:74397415-74397434	GCTCACTCTGTTGCCCAGGCTGG	180459	124307	5245	23877	81584	53100	15833	5928	4448	2637	1758	1926	2171	1222	911	260	62	127	84	190	126	110	93	97	83	306	449	505	499	1329	1712
re-chr22:22003511-22003530	GCTCACTCTGTTGCCCAGGCTGG	180459	124307	5245	23877	81584	53100	15833	5928	4448	2637	1758	1926	2171	1222	911	260	62	127	84	190	126	110	93	97	83	306	449	505	499	1329	1712
re-chr11:126412569-126412588	ATTACAGGCGTGAGCCATGGTGG	190611	124268	3305	221	3080	36732	77764	72811	496	113	31	21	30	14	18	18	60	67	11	14	8	14	14	12	942	2294	2406	1898	2336	2182	2819
chr9:32856744-32856763	TCAGACCAGCCTGGGCAACAGGG	179834	124026	5270	400	12148	37557	97739	31982	3588	3879	1527	1955	1168	194	128	23	48	56	36	28	45	52	135	56	30	79	1072	1030	3150	3267	2338
chr4:68563551-68563570	GTTGCAGTGAGCTGAGATCATGG	185656	124009	5458	10414	40976	60420	46777	26978	1896	1432	603	449	245	213	108	91	100	56	114	102	251	85	114	102	548	938	1840	2531	3342	2780	4754
re-chr13:69171360-69171379	TCAAACACTTTGGGAGGCTGAGG	179536	123894	3703	593	14510	117677	38443	8311	2815	2051	2969	1528	2113	1246	808	62	27	36	36	45	39	38	22	42	50	54	164	203	160	552	807
chr18:23598233-23598252	GTTTACAGGCGTGAGCCACCGGG	194726	123891	3151	609	54316	87064	44468	8267	1171	2538	687	464	202	46	23	19	32	85	92	14	21	24	20	30	34	50	783	1209	1567	2644	1707
chr11:14178169-14178188	ACAAACACTTTGGGAGGCTGAGG	179533	123889	3700	217	10249	120483	39801	8777	2978	2051	2969	1528	2110	1246	808	62	27	36	36	45	39	38	22	42	50	55	165	202	159	552	808
chr18:21739623-21739642	ATAAACACTTTGGGAGGCTGAGG	179512	123870	3682	56	1244	19193	124237	34780	2957	2777	2969	1528	2110	1246	807	61	27	34	36	43	38	36	22	43	51	43	158	197	157	541	805
chr4:53484309-53484328	GTAAACACTTTGGGAGGCTGAGG	179512	123870	3682	59	1146	19005	124322	34976	3186	2777	2969	1528	2112	1246	807	61	27	34	36	43	38	36	22	42	50	43	158	196	157	538	801
re-chr16:19087596-19087615	AGAAACACTTTGGGAGGCTGAGG	179510	123868	3680	52	518	12450	129480	37009	2955	3206	2969	1528	2110	1246	807	60	27	34	35	43	38	36	22	42	52	46	160	198	156	537	804
chr18:67527860-67527879	GTGAACACTTTGGGAGGCTGAGG	179438	123811	3649	57	1155	18468	124559	35197	3157	2736	3176	1528	2110	1247	807	60	26	34	33	44	39	35	22	41	48	48	132	184	147	531	786
chr18_GL383571v1_alt:173587-173606	GTGAACACTTTGGGAGGCTGAGG	179438	123811	3649	57	1155	18468	124559	35197	3157	2736	3176	1528	2110	1247	807	60	26	34	33	44	39	35	22	41	48	48	132	184	147	531	786
chr13:105912565-105912584	AGGAACACTTTGGGAGGCTGAGG	179429	123804	3641	28	463	12044	129663	37230	2933	3174	3176	1528	2110	1246	807	60	25	34	33	44	38	35	23	41	46	42	127	178	145	525	782
re-chr14:99850190-99850209	GAGAACACTTTGGGAGGCTGAGG	179429	123804	3641	16	470	12107	129724	37111	3152	2966	3176	1528	2110	1247	807	60	25	34	33	44	38	35	23	41	46	41	126	178	144	527	782
re-chr11:120625245-120625264	AGTCACTCTGTCGCCCAGGCTGG	180702	123522	3262	959	21178	113046	37799	7655	2660	2626	1166	1214	1520	716	543	62	48	67	36	170	191	50	46	53	38	59	199	224	239	557	909
chr6:11163488-11163507	TACAACTACTCAGGAGGCTGAGG	171805	123517	2944	319	11034	115632	37192	7623	2249	2489	1462	1201	1807	869	501	36	36	26	43	95	39	33	23	37	40	38	68	97	102	503	818
chr15:64609212-64609231	TATCACTCTGTCGCCCAGGCTGG	180664	123488	3266	17471	109892	40959	9302	2930	1593	2815	1166	1214	1520	717	542	61	49	66	36	174	194	48	46	54	37	61	197	228	251	558	911
re-chr16:59915998-59916017	AATCACTCTGTCGCCCAGGCTGG	180622	123454	3243	441	19757	114172	38215	8031	2652	2815	1166	1214	1516	717	542	61	48	65	35	168	184	47	45	54	34	58	196	226	229	546	905
chr3:52154810-52154829	ATTCCAGCCTGGGCAACAAGAGG	186463	123432	4705	2228	36159	39431	17286	91328	1762	3426	1020	533	387	209	77	63	63	42	62	60	65	76	85	58	339	260	1741	2180	2215	2610	3373
re-chr20:49963889-49963908	TCCTCAGCCTCCTGAGTAGTTGG	172452	123279	3387	4615	110612	44733	9821	2615	2991	1019	732	128	122	100	84	65	50	33	55	51	135	71	41	62	103	551	959	1919	1232	1516	1541
chr3:57644663-57644682	GCAGACCAGCCTGGGCAACAGGG	178880	123239	5135	90	5666	92891	57203	23029	3961	3879	1527	1955	1182	181	121	15	37	41	23	22	30	37	111	41	23	79	1068	1029	3014	3181	2287
re-chr18:13326885-13326904	GGAAACTACTCAGGAGGCTGAGG	171172	123041	2771	11	286	7005	126666	37203	2382	2379	2355	1201	1806	869	494	25	27	20	32	69	25	21	17	26	33	26	28	75	97	487	676
chr3:18805109-18805128	TAGAACTACTCAGGAGGCTGAGG	171166	123036	2766	24	500	12576	122601	35464	2099	2328	2416	1201	1806	869	494	25	28	20	32	69	25	21	17	26	32	24	25	70	92	481	673
re-chr8:12880101-12880120	TGGCCAGGCTGGTCTCAAATTGG	179571	123013	2895	80	3267	56727	102787	16708	477	683	973	191	120	21	28	31	24	11	21	31	17	21	15	23	829	548	767	1828	1350	2519	2572
chrX:144056293-144056312	CTCTACTCGGGAGGCTGAGGCGG	167172	123013	2640	138	3587	115468	39615	8362	2252	2188	880	568	422	126	70	130	135	23	29	18	28	29	23	15	22	22	374	576	845	1696	1094
re-chr15:84776780-84776799	GATTACAGGCGTGAGCTACCAGG	192524	122996	3221	1479	32100	76666	58003	24260	318	109	83	50	35	56	28	37	46	119	126	30	40	48	41	43	1841	1165	1273	1557	2151	2668	2063
re-chr6:161735153-161735172	CTTCACCATGTTGGCCAGACTGG	170906	122893	2089	5290	102590	50995	9535	2449	1841	414	186	163	187	103	108	27	37	46	25	16	34	69	47	25	39	500	1145	835	644	864	927
chr11:61467570-61467589	GCCTCAGCCTCCCAAGTAGTAGG	171837	122812	3508	2992	92567	52322	18548	5384	1415	754	486	66	30	21	29	40	33	18	35	33	34	93	30	41	596	920	1335	2303	2842	1821	1843
chr2:32053009-32053028	GCCTCAGCCTCCCAAGTAGTAGG	171837	122812	3508	2992	92567	52322	18548	5384	1415	754	486	66	30	21	29	40	33	18	35	33	34	93	30	41	596	920	1335	2303	2842	1821	1843
re-chr16:4182892-4182911	CCACCATGCCCGGCTAATTTAGG	182486	122599	2375	132	14211	92985	73782	1375	447	331	297	259	59	47	107	60	54	59	137	125	57	60	61	65	345	433	466	474	1955	1939	1748
chr19:19955009-19955028	GATTACAGGCGTGAGCCTCCGGG	192325	122572	3169	701	53909	84736	43893	9082	623	50	28	21	14	21	6	13	18	48	66	10	23	21	17	23	861	2460	1467	1784	2005	2627	2084
chr14:35065243-35065262	GCTCACTGCAAGCTCTGCCTTGG	174995	122568	1209	57	1315	27058	146019	545	210	135	94	90	42	33	33	35	33	27	32	169	30	27	31	94	108	144	174	199	900	1068	1032
chr1:100045775-100045794	GTGTACTCCAGCCTGGGTGACGG	178540	122295	3393	218	9949	107080	46750	14540	2988	1032	1088	1531	589	105	55	47	41	24	39	41	36	32	47	45	65	701	586	417	1178	2707	1756
re-chr7:136985239-136985258	ATTACAGGCGTGAGCCAAGGTGG	188255	122295	3016	26	1407	35438	77343	74040	469	41	5	3	7	2	1	5	23	30	2	3	1	5	3	3	942	2501	2365	1865	2145	2025	2547
chr5:96246454-96246473	ATTACAGGCGTGAGCCAAAGCGG	188182	122225	2995	33	1956	56465	86101	43626	466	37	5	4	6	3	4	2	22	15	3	5	2	5	2	2	942	2496	2460	1866	1888	2015	2528
re-chr19:32178274-32178293	AGTTACTCAGGAGGCTGAGGCGG	172462	122181	3360	5227	111308	44349	9394	2128	1285	1407	2164	827	560	143	93	76	144	53	65	39	44	46	47	35	101	88	164	656	1348	2112	1347
re-chr14:57345793-57345812	TAAGACCAGCCTGGCCAGCATGG	171290	122136	2100	3184	76686	78530	11178	1674	1571	895	270	171	107	124	105	22	57	41	29	17	34	51	112	28	54	921	637	565	681	728	853
re-chr15:56363359-56363378	TGGCCAACATGGTGAAATGCTGG	164027	122108	2377	232	3011	39126	52937	68720	470	180	66	71	37	14	16	19	15	13	17	14	22	9	5	6	488	1582	1879	1053	1681	1540	2085
chr7:75364223-75364242	ACTCCAGCCTGGGCAACAGGTGG	179849	122024	5551	140	6118	83557	63885	26144	1331	1592	822	165	58	36	57	45	43	31	48	59	45	63	106	36	1262	1173	2508	3436	4928	4177	3537
re-chr7:74885536-74885555	ACTCCAGCCTGGGCAACAGGTGG	179849	122024	5551	140	6118	83557	63885	26144	1331	1592	822	165	58	36	57	45	43	31	48	59	45	63	106	36	1262	1173	2508	3436	4928	4177	3537
chr12_GL877875v1_alt:47149-47168	TTCTCACCTCAGCCTCCCAAAGG	174067	121958	4388	65	1863	20984	49362	101790	3188	2545	1563	2528	1421	1519	145	50	25	39	81	44	36	42	22	37	78	285	349	288	1097	1671	3800
re-chr18:49677481-49677500	GACCCAGCCTCCTGAGTAGCTGG	170110	121886	3082	1962	97653	49314	16265	4900	2015	2640	1363	1999	1013	743	593	36	33	17	36	33	102	38	21	35	43	27	75	100	412	701	876
re-chr1:17301347-17301366	GTTTCACCATGTTGGCCACCAGG	170368	121829	1958	33	820	23711	111769	34030	543	263	16	3	5	8	3	4	2	4	7	2	2	9	17	5	439	613	1652	1609	1516	1633	1002
chr9:111891096-111891115	GCTCCAGCCTGGGTGACAGAAGG	177353	121778	5152	440	8956	72255	72729	22969	4117	1572	1037	894	213	66	90	84	88	53	82	93	72	157	77	58	179	738	1345	1473	3199	4171	2999
chr18:74377388-74377407	GTGGCACTTTGGGAGGCTGAGGG	173697	121731	4231	30	1001	13736	112485	46444	3780	2911	2997	1717	1348	876	117	38	44	39	47	41	43	26	49	51	46	283	212	422	764	1108	3596
re-chr7:9433653-9433672	ACTCCAGCCTCCTGAGTAGCTGG	169918	121728	3012	1645	20342	104466	35634	7807	2063	1439	2206	1999	1014	748	590	33	27	16	34	28	78	34	22	30	40	39	56	92	410	715	797
chr14:68882205-68882224	GATTACAGGCGTGAGCCCACAGG	191317	121715	3000	14	1101	30191	75003	85007	605	40	12	9	5	8	1	2	7	36	32	3	4	6	18	21	861	2340	2436	1788	2219	2439	2058
chr1:55581462-55581481	CATCCAGCCTCCTGAGTAGCTGG	169866	121676	2970	47	764	10592	118983	39478	2419	2543	2206	1999	1013	744	587	31	27	15	33	26	74	32	21	28	32	25	43	81	400	683	782
chr20:59283259-59283278	AAGCCAGCCTCCTGAGTAGCTGG	169850	121662	2956	30	968	20563	113831	34457	2027	2522	2606	1999	1013	743	585	30	26	16	32	24	73	31	18	27	35	31	44	87	404	681	779
re-chr16:51587492-51587511	AACTACTTGGGAGGCTGAGGAGG	170811	121411	3544	1121	19105	102763	39449	8345	1221	2343	1186	878	357	316	134	110	54	44	43	30	48	51	42	37	102	90	566	873	2629	1988	1536
re-chr16:1895491-1895510	CTTACAGGTGTGAGCCACTGCGG	168380	121391	3850	90	9003	58200	63714	37371	3544	858	401	352	272	98	65	70	131	64	46	61	51	60	68	49	70	878	1676	1492	1721	2322	3380
re-chr16_KI270856v1_alt:25621-25640	CTTACAGGTGTGAGCCACTGCGG	168380	121391	3850	90	9003	58200	63714	37371	3544	858	401	352	272	98	65	70	131	64	46	61	51	60	68	49	70	878	1676	1492	1721	2322	3380
re-chr17:62351868-62351887	GGAGACCAGCCTGGCCAACAAGG	235671	121390	4544	4414	90307	95395	37240	8279	3607	1764	745	718	144	129	93	41	124	72	53	59	48	90	207	53	67	555	1308	1287	3253	2183	2136
re-chr1:25953803-25953822	ACGTCACCCAGGCTGGAGTGCGG	177629	121368	4037	78	4029	99094	56971	17455	3698	3051	1543	858	858	571	226	57	49	37	44	50	52	31	46	68	47	100	596	948	1158	2597	1857
re-chr3:26515497-26515516	AGTCCAGCCTGGGCAACAGAGGG	177353	121064	5301	2603	49640	52719	25370	47006	2007	3908	1638	1067	715	75	89	57	54	34	62	52	61	67	116	39	232	162	1578	1541	1880	3901	2863
re-chr5:172749814-172749833	CGTTACTCAGGAGGCTGAGGCGG	171135	121042	3094	80	5863	113560	42762	8869	2670	1407	2164	827	550	127	79	52	103	39	46	28	32	36	31	24	33	69	140	631	1105	1956	1242
chr12:12485281-12485300	GATTACAGGCGTGAGCTACCTGG	189939	120986	3082	154	4777	87883	71304	25819	198	92	71	44	25	48	27	30	40	92	103	28	38	36	34	37	1812	1165	1273	1557	2511	2554	2001
re-chr17:39279227-39279246	GATTACAGGCGTGAGCTACCTGG	189939	120986	3082	154	4777	87883	71304	25819	198	92	71	44	25	48	27	30	40	92	103	28	38	36	34	37	1812	1165	1273	1557	2511	2554	2001
chrX:19527385-19527404	AAGTCACCCAGGCTGGAGTGCGG	176843	120857	3963	70	3398	97501	57427	18446	3626	3385	1543	858	857	570	223	54	41	36	37	50	42	25	41	65	41	81	581	935	1145	2527	1808
re-chr2:60918994-60919013	AGAGACCAGCCTAGCCAACATGG	164128	120784	1772	4056	86405	66277	7156	195	1566	743	307	201	124	145	126	27	77	59	55	59	263	82	167	45	33	78	196	146	260	487	591
chr18:37165810-37165829	TCAAACTCCTGACCTCAGGTAGG	175564	120756	2949	45	1916	32973	84604	56024	581	724	916	217	87	43	37	39	41	41	46	35	55	40	27	37	442	857	676	1256	2218	2453	2629
chr3:156054814-156054833	ATTACAGGCGTGAGCCGCCGTGG	186361	120703	2819	351	19488	69199	60037	37283	80	74	38	23	23	10	10	13	37	43	9	11	16	14	10	29	2246	1291	1589	1674	1994	1878	2366
chr7:5601473-5601492	ATTACAGGCGTGAGCCGCCGTGG	186361	120703	2819	351	19488	69199	60037	37283	80	74	38	23	23	10	10	13	37	43	9	11	16	14	10	29	2246	1291	1589	1674	1994	1878	2366
chr8:102942941-102942960	TCAAACTCCTGACCTCAGGTTGG	175425	120671	2910	25	1004	30688	87732	55975	559	701	895	207	56	39	35	35	41	44	44	34	54	40	28	37	440	858	676	1256	2277	2419	2591
chr20:3424521-3424540	GGAGACCAGCTTGGCCAACATGG	164108	120602	1765	6153	85307	65364	6978	190	1507	725	314	173	110	148	108	23	93	67	283	48	49	83	155	43	26	80	212	161	284	492	590
re-chr18:38501090-38501109	GCTCACTGCAACCTCCACCCAGG	185049	120585	3489	65	471	4382	69561	110565	595	405	240	53	36	44	35	25	36	25	42	56	38	19	29	41	1430	1264	1343	2257	3032	2990	2852
re-chr12:31011280-31011299	AAGACAGCCTCCTGAGTAGCTGG	168238	120522	2784	17	734	19548	112862	35076	1894	2385	2470	2290	1013	743	585	22	17	15	18	17	52	18	15	18	21	15	21	35	383	661	753
re-chr9:4486723-4486742	ACTCCAGCCTGGGTGACAAGAGG	177350	120478	4993	5977	13787	17565	72182	67685	1226	1082	311	184	140	90	81	73	68	44	71	65	70	188	82	41	1187	1208	2594	2917	2958	3399	3451
re-chrX:124188112-124188131	ACTCCAGCCTGGGTGACAAGAGG	177350	120478	4993	5977	13787	17565	72182	67685	1226	1082	311	184	140	90	81	73	68	44	71	65	70	188	82	41	1187	1208	2594	2917	2958	3399	3451
re-chrX:532210-532229	ACTCCAGCCTGGGTGACAAGAGG	177350	120478	4993	5977	13787	17565	72182	67685	1226	1082	311	184	140	90	81	73	68	44	71	65	70	188	82	41	1187	1208	2594	2917	2958	3399	3451
re-chrX_KI270880v1_alt:215563-215582	ACTCCAGCCTGGGTGACAAGAGG	177350	120478	4993	5977	13787	17565	72182	67685	1226	1082	311	184	140	90	81	73	68	44	71	65	70	188	82	41	1187	1208	2594	2917	2958	3399	3451
re-chrX_KI270913v1_alt:204703-204722	ACTCCAGCCTGGGTGACAAGAGG	177350	120478	4993	5977	13787	17565	72182	67685	1226	1082	311	184	140	90	81	73	68	44	71	65	70	188	82	41	1187	1208	2594	2917	2958	3399	3451
re-chrY:532210-532229	ACTCCAGCCTGGGTGACAAGAGG	177350	120478	4993	5977	13787	17565	72182	67685	1226	1082	311	184	140	90	81	73	68	44	71	65	70	188	82	41	1187	1208	2594	2917	2958	3399	3451
re-chr11:522950-522969	AGAGACCAGCTTGGCCAACATGG	163847	120429	1749	4191	86600	65755	7057	194	1540	725	314	173	109	149	108	24	94	66	270	46	48	81	153	43	30	82	216	165	267	485	587
re-chr11_KI270832v1_alt:52591-52610	AGAGACCAGCTTGGCCAACATGG	163847	120429	1749	4191	86600	65755	7057	194	1540	725	314	173	109	149	108	24	94	66	270	46	48	81	153	43	30	82	216	165	267	485	587
chr19:23792626-23792645	CAGGCAGCCTCCTGAGTAGCTGG	168038	120347	2801	25	315	4368	121082	42246	2293	2391	2461	2296	1013	743	586	20	24	10	16	11	56	16	16	16	33	30	38	47	399	666	769
re-chr4:69804706-69804725	CAGGCAGCCTCCTGAGTAGCTGG	168038	120347	2801	25	315	4368	121082	42246	2293	2391	2461	2296	1013	743	586	20	24	10	16	11	56	16	16	16	33	30	38	47	399	666	769
chr19:549985-550004	CCCTCAGCCTCCCGAGTAACTGG	161859	120302	2148	3285	117935	34401	4877	1343	1947	627	292	64	69	57	54	33	31	20	28	31	143	151	21	30	58	343	1156	678	679	850	882
re-chr21:14956452-14956471	AATTACAGGCATGAGCCACCTGG	174408	120219	5149	224	5167	64187	69863	34958	3569	1030	816	489	98	98	52	66	81	86	158	67	82	111	80	80	184	1016	1470	2195	4007	4418	3154
chr8:91320254-91320273	GTTTCACCATATTGGCCAGGTGG	165979	120212	1240	684	16102	137875	11106	194	231	120	90	58	38	51	38	40	34	52	163	34	29	37	63	46	103	137	186	237	956	1075	544
chr15:89069008-89069027	CACTCACCTCAGCCTCCCAAAGG	171866	120203	4094	798	16388	36201	50754	67713	1968	3089	1563	2528	1421	1510	132	44	18	34	85	32	36	36	23	24	60	67	194	204	904	1382	3546
re-chr6:4717453-4717472	CCCTCACCTCAGCCTCCCAAAGG	171730	120133	4063	60	2124	32614	52223	84708	1984	3221	1563	2528	1423	1499	133	38	17	31	65	32	28	33	23	27	57	81	214	214	916	1371	3518
re-chr7:130002394-130002413	GCTCACTGCAACCTCCACCAGGG	184461	120087	3265	37	262	3528	68702	111928	574	393	230	23	23	20	15	11	24	8	30	29	18	12	13	33	1423	1264	1343	2650	2837	2800	2675
re-chr1:223742120-223742139	TATTACAGGCGTGAGCCAGCAGG	189220	120084	2760	12	1099	31386	75233	81489	2507	511	42	26	17	18	8	7	11	40	41	8	13	24	12	14	53	835	2165	1511	1861	2336	1702
re-chr4:120657075-120657094	CTTCACTCTGTTGCCCAGGCTGG	175019	120021	4775	2229	32192	84637	41601	14320	3984	3372	1758	1926	2172	1204	894	216	53	101	69	155	100	94	72	78	63	101	337	389	402	968	1460
chr18:9059483-9059502	GATTACAGGCATGAGCCACAGGG	172476	119995	5447	2406	53505	70899	35117	10507	1448	859	667	107	86	93	39	62	72	72	158	57	77	89	69	59	1004	1484	1880	3734	3260	4619	3474
re-chr14:80937505-80937524	ATTCACTCTGTTGCCCAGGCTGG	174950	119975	4778	1807	31414	85646	42347	13715	3939	3372	1758	1926	2173	1205	894	215	53	100	70	154	101	97	73	78	64	102	337	391	406	974	1465
re-chr1:51246541-51246560	ATTCACTCTGTTGCCCAGGCTGG	174950	119975	4778	1807	31414	85646	42347	13715	3939	3372	1758	1926	2173	1205	894	215	53	100	70	154	101	97	73	78	64	102	337	391	406	974	1465
re-chr15:60322279-60322298	TCACACCTGTAATCCCAGCCAGG	188484	119872	3913	42	230	5022	99232	83956	2021	1411	1199	316	411	38	21	8	32	20	10	39	14	25	25	28	343	797	1117	2727	2312	3393	3369
re-chr12:31414179-31414198	CATGCACTTTGGGAGGCTGAGGG	171109	119871	3948	68	3113	107543	47233	13150	2030	3274	3049	1717	1349	874	102	21	29	31	41	33	27	17	41	39	32	148	92	371	701	998	3342
re-chrX:52812524-52812543	TGTGCACTTTGGGAGGCTGAGGG	171056	119821	3925	17	459	10429	112804	47346	2951	3475	3049	1717	1348	874	101	21	29	30	41	34	27	17	40	40	27	127	75	371	690	983	3323
chr9:33811475-33811494	AATAACACTTTGGGAGGCCAAGG	174890	119820	3875	83	1372	20293	117338	35797	3135	3201	2723	1481	2052	1168	772	58	38	42	33	48	43	42	26	42	31	52	161	446	288	719	971
re-chr13:25413533-25413552	AATAACACTTTGGGAGGCCAAGG	174890	119820	3875	83	1372	20293	117338	35797	3135	3201	2723	1481	2052	1168	772	58	38	42	33	48	43	42	26	42	31	52	161	446	288	719	971
re-chr7:104346287-104346306	AATAACACTTTGGGAGGCCAAGG	174890	119820	3875	83	1372	20293	117338	35797	3135	3201	2723	1481	2052	1168	772	58	38	42	33	48	43	42	26	42	31	52	161	446	288	719	971
re-chr16:22681132-22681151	GACTACAGGCGTGAGCCACCTGG	190173	119817	2476	99	3916	87336	73342	25479	819	691	1528	394	68	44	16	25	26	83	96	32	35	85	26	34	67	76	113	814	2093	2146	1340
chr2:73991147-73991166	TGCCCAGGCTGGTCTTGAACTGG	170597	119793	4063	846	22536	103242	37121	6762	1089	1211	1466	835	636	110	86	92	92	48	91	90	84	94	73	150	388	325	487	890	1276	3428	3500
re-chr11:42251215-42251234	TGCCCAGGCTGGTCTTGAACTGG	170597	119793	4063	846	22536	103242	37121	6762	1089	1211	1466	835	636	110	86	92	92	48	91	90	84	94	73	150	388	325	487	890	1276	3428	3500
re-chr4:2099862-2099881	TGCCCAGGCTGGTCTTGAACTGG	170597	119793	4063	846	22536	103242	37121	6762	1089	1211	1466	835	636	110	86	92	92	48	91	90	84	94	73	150	388	325	487	890	1276	3428	3500
re-chr15:78690539-78690558	ATTACAGGCATGAGCCACCTTGG	165747	119686	4988	1061	30992	53038	49900	30754	956	802	492	75	87	40	38	46	55	125	37	49	60	46	41	42	1077	1643	2355	3607	3439	3210	4287
re-chr2:155648432-155648451	AGTAACTACTCGGGAGGCTGAGG	160816	119674	1963	15	420	8944	125956	25479	1652	1698	1457	789	1252	582	312	21	18	15	82	81	17	16	8	18	21	25	21	40	41	270	437
chr2:7677952-7677971	AATAACTACTCGGGAGGCTGAGG	160814	119672	1961	17	335	9150	125889	25421	1650	1684	1457	789	1252	582	312	21	18	15	82	79	17	16	8	18	21	25	21	40	41	268	436
re-chr2:36687090-36687109	GATTACAGGCATGAGCCACACGG	172127	119670	5296	194	4605	83734	64660	18932	1320	831	640	83	47	73	31	53	62	62	137	50	67	87	59	52	997	1485	1880	3734	4354	4483	3429
re-chr17:57044377-57044396	GATTACAGGCATGAGCCACATGG	172119	119658	5286	196	5341	83388	64278	18913	1300	833	643	89	48	79	32	51	61	62	131	49	66	84	56	53	997	1484	1881	3734	4401	4465	3422
chr8:98095150-98095169	GACTACAGGCGTGAGCCACCCGG	189986	119655	2441	47	3069	87635	73777	25457	803	679	1507	389	54	42	17	25	27	82	87	34	32	84	27	31	66	77	113	814	2106	2133	1320
re-chr15:29961465-29961484	GGAAACTACTCGGGAGGCTGAGG	160747	119610	1933	8	175	5220	128704	26638	1680	1671	1654	789	1253	582	311	19	18	15	73	72	16	16	8	17	20	23	16	36	41	266	410
re-chr15_KI270905v1_alt:2246640-2246659	GGAAACTACTCGGGAGGCTGAGG	160747	119610	1933	8	175	5220	128704	26638	1680	1671	1654	789	1253	582	311	19	18	15	73	72	16	16	8	17	20	23	16	36	41	266	410
re-chr2:98780466-98780485	AGTCACTCTGTTGCCCAGGCTGG	174449	119599	4726	1073	27693	88130	43471	13979	3868	3829	1758	1926	2178	1203	887	201	50	100	63	154	95	90	70	69	60	95	337	386	414	914	1434
re-chr2:32330887-32330906	GGTCACTCTGTTGCCCAGGCTGG	174426	119579	4705	773	27462	88576	43548	14047	3944	3829	1758	1926	2172	1202	886	200	49	98	63	149	95	88	70	69	57	92	336	384	394	904	1428
chr7:144768512-144768531	ATTACAGGCATGAGCCACCTGGG	165567	119554	4913	120	3304	58008	67716	36412	928	763	475	64	59	26	38	41	45	113	34	47	58	45	37	41	1076	1640	2355	3607	4118	3208	4220
chr8:144737368-144737387	ATTACAGGCATGAGCCACCTGGG	165567	119554	4913	120	3304	58008	67716	36412	928	763	475	64	59	26	38	41	45	113	34	47	58	45	37	41	1076	1640	2355	3607	4118	3208	4220
chr8_KI270815v1_alt:111851-111870	ATTACAGGCATGAGCCACCTGGG	165567	119554	4913	120	3304	58008	67716	36412	928	763	475	64	59	26	38	41	45	113	34	47	58	45	37	41	1076	1640	2355	3607	4118	3208	4220
chr9:77215036-77215055	ATTACAGGCATGAGCCACCTGGG	165567	119554	4913	120	3304	58008	67716	36412	928	763	475	64	59	26	38	41	45	113	34	47	58	45	37	41	1076	1640	2355	3607	4118	3208	4220
re-chr10:77438804-77438823	ATTACAGGCATGAGCCACCTGGG	165567	119554	4913	120	3304	58008	67716	36412	928	763	475	64	59	26	38	41	45	113	34	47	58	45	37	41	1076	1640	2355	3607	4118	3208	4220
chr16:51587490-51587509	TCCTCAGCCTCCCAAGTAGTTGG	166461	119507	3444	4292	106668	42991	9865	2586	3035	992	698	127	133	100	103	50	55	35	51	54	59	137	58	61	125	656	1062	1929	1260	1523	1555
re-chr10:100368832-100368851	ATCAACTACTTGGGAGGCTGAGG	165755	119502	2947	398	11386	111117	35243	7604	2513	2217	1427	1189	1738	921	564	37	50	42	103	38	41	39	29	36	43	42	59	92	91	478	774
re-chr5:64552828-64552847	ATCAACTACTTGGGAGGCTGAGG	165755	119502	2947	398	11386	111117	35243	7604	2513	2217	1427	1189	1738	921	564	37	50	42	103	38	41	39	29	36	43	42	59	92	91	478	774
re-chr9:128898337-128898356	ATCAACTACTTGGGAGGCTGAGG	165755	119502	2947	398	11386	111117	35243	7604	2513	2217	1427	1189	1738	921	564	37	50	42	103	38	41	39	29	36	43	42	59	92	91	478	774
chr8:29407609-29407628	CATCACTCTGTTGCCCAGGCTGG	174338	119496	4671	969	27914	87295	43120	15031	3893	4035	1758	1926	2171	1201	885	195	49	92	64	146	93	86	67	68	56	83	329	378	395	877	1414
re-chr8:8871521-8871540	GATCACTCTGTTGCCCAGGCTGG	174334	119493	4671	453	26768	88369	44001	14738	3917	4035	1758	1926	2171	1201	885	194	49	92	64	146	93	86	67	68	57	84	330	378	395	876	1416
re-chr16:3894277-3894296	AATCACTCTGTTGCCCAGGCTGG	174332	119489	4668	668	27054	88159	43913	14530	3839	4035	1758	1926	2171	1201	885	193	49	92	64	145	93	86	67	68	56	83	329	378	392	874	1414
re-chr3:77330489-77330508	AATCACTCTGTTGCCCAGGCTGG	174332	119489	4668	668	27054	88159	43913	14530	3839	4035	1758	1926	2171	1201	885	193	49	92	64	145	93	86	67	68	56	83	329	378	392	874	1414
chrX:44493403-44493422	GCTCACTGCAACCTCCGCCAAGG	184243	119479	3091	13	219	3455	73844	106711	447	337	198	18	10	15	11	13	14	7	14	30	15	9	17	47	1502	1215	1283	2525	2717	2648	2535
chr15:74569383-74569402	CCTGACCAACCTGGCCAACATGG	161359	119471	1184	171	7261	102023	51539	363	633	1006	1005	207	130	145	101	26	181	39	28	19	23	38	63	31	24	21	49	88	161	199	211
chr12:96962825-96962844	TGCAACTACTTGGGAGGCTGAGG	165716	119470	2928	483	10414	111747	35788	7276	2197	2541	1427	1189	1743	920	565	37	47	39	95	40	38	37	29	35	44	36	59	88	96	459	768
re-chr20:3070089-3070108	GTTGACCAACCTGGCCAACATGG	161353	119470	1182	48	415	12238	147917	732	1006	1050	1005	207	129	145	101	26	182	39	27	18	22	38	62	31	22	22	47	85	156	198	212
re-chr1:147935944-147935963	TAATACTAGCCTGGCCAACATGG	163127	119444	2180	108	5812	81705	65846	9654	1568	1504	1006	1714	922	915	1464	6	8	4	3	1	7	7	29	4	3	7	8	10	143	207	217
re-chr1:224190559-224190578	AAATACTAGCCTGGCCAACATGG	163124	119441	2177	53	2731	49020	96707	14612	1745	1504	1006	1714	922	914	1462	6	8	4	3	1	7	7	30	4	2	6	8	9	140	205	215
chr8:15082025-15082044	TGCGACCAACCTGGCCAACATGG	161324	119435	1178	1319	43268	64777	51564	390	837	628	1045	207	129	145	100	26	179	40	26	19	23	39	70	31	22	21	39	81	158	199	200
re-chr9:32818903-32818922	TTTCACTACTCAGGAGGCTGAGG	166041	119408	2561	22	297	2947	24053	138721	1922	1967	1893	1968	1806	869	495	15	15	11	20	37	12	12	9	12	11	11	14	32	84	471	666
re-chr14:90587212-90587231	GGGCACTACTCAGGAGGCTGAGG	166025	119392	2545	13	65	749	7895	157300	2173	2178	2207	1968	1806	869	494	14	13	10	19	36	11	12	9	10	11	9	7	28	79	463	655
re-chr2:86743581-86743600	GGGCACTACTCAGGAGGCTGAGG	166025	119392	2545	13	65	749	7895	157300	2173	2178	2207	1968	1806	869	494	14	13	10	19	36	11	12	9	10	11	9	7	28	79	463	655
chr12:12888869-12888888	TGGCACTACTCAGGAGGCTGAGG	166024	119391	2544	13	186	1432	13006	151383	1909	2178	2207	1968	1806	869	494	14	13	10	19	36	11	12	9	10	10	9	7	28	78	463	655
chr6:109150458-109150477	AATTACTAGCCTGGCCAACATGG	162989	119346	2139	13	143	3331	51124	108377	1706	1488	1779	1714	922	913	1446	5	6	4	3	1	7	6	15	4	2	6	6	7	140	190	188
re-chr1:169054636-169054655	AACTACTACTCAGGAGGCTGAGG	165778	119216	2490	66	371	6958	115662	42718	2042	2080	1349	1967	1806	870	494	9	7	4	13	36	8	6	6	11	11	5	9	14	77	466	662
chr8:100412604-100412623	CTGTACTACTCAGGAGGCTGAGG	165768	119209	2484	40	553	11487	111471	42214	1397	1903	2137	1967	1806	870	493	8	7	4	11	36	5	6	6	10	14	8	8	15	79	465	657
chr1:172414664-172414683	ATGTACTACTCAGGAGGCTGAGG	165765	119206	2481	12	162	1123	14080	150385	2039	1903	2137	1967	1806	870	493	8	7	4	11	35	5	6	6	10	12	7	7	14	76	464	656
re-chr7:38986310-38986329	AAGTACTACTCAGGAGGCTGAGG	165761	119202	2477	14	137	681	8233	156695	2036	2070	2137	1967	1806	870	493	8	7	4	11	34	5	6	6	10	13	4	4	11	73	461	655
chr15:43969355-43969374	ATTACAGGCATGAGCCACTATGG	165255	119199	4894	1443	33578	51118	53539	25564	934	812	314	84	109	44	39	57	54	106	42	59	118	41	48	37	1079	1645	2737	2888	3246	3108	4216
chr13:41861092-41861111	TATTACTACTCAGGAGGCTGAGG	165757	119198	2473	20	165	1828	19357	144386	1877	2067	1833	1967	1806	869	493	9	7	4	11	32	5	6	5	10	11	5	5	12	75	462	653
re-chr2:101548409-101548428	AATTACTACTCAGGAGGCTGAGG	165756	119197	2472	13	161	1143	14426	150011	2033	2067	1833	1967	1806	869	493	9	7	4	11	32	5	6	5	10	10	4	5	11	74	461	652
re-chr16:76275888-76275907	GCAAACACTTTGGGAGGCCAAGG	173922	119192	3780	171	9678	113952	39744	10375	3309	2014	3060	1481	2051	1169	769	51	35	36	30	45	40	39	25	40	37	58	98	405	261	705	901
chr17:50092860-50092879	ACCTCAGCCTCCCAAAGTGAGGG	170111	119178	3839	410	34771	89119	35914	9888	1976	825	524	24	35	94	18	11	15	7	13	14	16	6	12	10	610	1185	1657	3028	3199	2166	2090
chr5:17121159-17121178	GTAAACACTTTGGGAGGCCAAGG	173900	119146	3759	52	1143	18174	118969	35558	3285	2825	3060	1481	2052	1169	770	51	34	35	30	43	39	39	23	39	35	45	86	394	259	693	895
re-chr12:66245783-66245802	CTGAACACTTTGGGAGGCCAAGG	173849	119128	3760	800	15031	112131	37353	8503	2061	2803	3306	1481	2056	1171	770	51	33	38	31	44	39	39	23	40	37	51	78	388	259	702	889
chr1:47015634-47015653	TAGGACTACTCAGGAGGCTGAGG	165648	119104	2432	8	76	984	14349	150229	1838	2036	2095	1969	1806	869	497	7	6	4	6	16	3	4	2	7	4	4	3	9	74	460	655
re-chr2:105959009-105959028	TAGGACTACTCAGGAGGCTGAGG	165648	119104	2432	8	76	984	14349	150229	1838	2036	2095	1969	1806	869	497	7	6	4	6	16	3	4	2	7	4	4	3	9	74	460	655
chr8:36761359-36761378	ATGAACACTTTGGGAGGCCAAGG	173835	119098	3751	61	1229	17868	119030	35645	3017	2803	3306	1481	2054	1171	770	51	33	38	30	44	39	39	23	39	32	49	75	384	255	698	888
chr3:16502113-16502132	AAGAACACTTTGGGAGGCCAAGG	173825	119095	3742	37	568	11910	122528	38781	3011	3067	3306	1481	2051	1169	770	51	33	36	30	44	39	40	23	38	34	48	75	382	253	692	886
chr7:82887816-82887835	GCGAACACTTTGGGAGGCCAAGG	173822	119094	3740	111	9222	114211	39832	10445	3270	2016	3306	1481	2051	1168	770	51	33	35	30	44	39	39	23	39	31	48	74	383	253	691	886
chr17:19154554-19154573	GCAAACTACTTGGGAGGCTGAGG	165123	119020	2774	101	4883	113310	39099	7727	2386	1437	2351	1189	1739	920	558	28	35	33	74	28	31	27	22	29	34	26	26	76	78	441	642
re-chr17:19097513-19097532	GCAAACTACTTGGGAGGCTGAGG	165123	119020	2774	101	4883	113310	39099	7727	2386	1437	2351	1189	1739	920	558	28	35	33	74	28	31	27	22	29	34	26	26	76	78	441	642
re-chr17:19223680-19223699	GCAAACTACTTGGGAGGCTGAGG	165123	119020	2774	101	4883	113310	39099	7727	2386	1437	2351	1189	1739	920	558	28	35	33	74	28	31	27	22	29	34	26	26	76	78	441	642
chr8:61433710-61433729	TGGGACGAGCCTGGCCAACATGG	162383	118889	2093	578	37374	59131	54700	10594	1506	1292	1667	1108	900	907	1582	13	23	20	14	8	14	21	32	10	8	16	21	26	56	74	115
chr1:42579260-42579279	ATTACAGGCGTGAGCCGCCCTGG	184211	118887	2611	18	1099	33955	73540	75598	50	46	33	6	4	4	3	3	15	20	1	1	3	2	5	8	2215	1291	1588	2022	1883	1810	2171
chr8:130253817-130253836	AATGACGAGCCTGGCCAACATGG	162252	118815	2075	21	1017	45255	98034	17924	1668	1437	1697	1108	900	907	1565	13	23	20	14	8	14	21	31	10	7	14	21	26	43	56	110
chr6:138775209-138775228	ATTACAGGCGTGAGCCCGGCCGG	184072	118780	2564	16	97	263	3625	180070	45	4	9	5	9	4	4	5	19	19	1	4	9	4	2	4	2073	2115	1963	1961	1624	1828	2118
re-chr1:113332421-113332440	TTCCACTCTGTCGCCCAGGCTGG	173966	118662	2822	996	23006	107779	32621	9547	1466	2094	2286	1214	1516	714	526	45	35	44	24	119	121	34	33	34	26	40	45	137	155	440	577
re-chr6:15215276-15215295	TTCCACTCTGTCGCCCAGGCTGG	173966	118662	2822	996	23006	107779	32621	9547	1466	2094	2286	1214	1516	714	526	45	35	44	24	119	121	34	33	34	26	40	45	137	155	440	577
re-chr17:40373768-40373787	AGGTCAGGAGATCAAGACCAAGG	159327	118661	1182	199	1777	20297	136351	698	126	152	153	113	36	26	50	35	26	39	128	32	37	104	19	31	57	119	150	157	1007	999	1006
re-chr9:19031289-19031308	ATTACAGGCATGAGCCACTAAGG	164550	118648	4705	110	4119	59000	71800	29520	844	711	278	67	58	23	32	47	43	92	33	47	87	32	39	29	1074	1640	2728	2887	3938	3084	4046
re-chr12:94487177-94487196	AACCACTCTGTCGCCCAGGCTGG	173941	118643	2810	18	772	21690	115495	35965	2278	2448	2286	1214	1516	714	526	45	35	44	23	113	114	33	33	34	24	38	44	135	150	428	574
re-chr20:32816904-32816923	AGACACTCTGTCGCCCAGGCTGG	173901	118601	2806	128	1335	22462	114436	35533	2265	2262	2410	1214	1516	714	528	43	36	45	23	111	112	34	33	34	25	37	43	135	150	433	563
re-chr12:120655404-120655423	GTGCACTCTGTCGCCCAGGCTGG	173888	118589	2806	56	1291	24026	112117	36397	2341	2087	2464	1214	1516	714	526	42	35	44	24	110	116	33	33	34	25	38	43	137	151	433	564
re-chr19:48733072-48733091	TGATCACACCACTGCACTCCAGG	175186	118448	4731	4649	33134	87346	41452	8523	2924	1851	1234	1063	1308	1449	195	192	130	102	88	123	79	102	132	99	264	336	528	644	771	1356	4140
re-chr16:29777816-29777835	ACTCCAGCCTGGGTGACAGGTGG	173087	118446	4902	159	6100	75213	67259	24353	1197	1074	627	132	58	38	53	48	51	22	49	55	41	108	48	29	1154	1196	1942	3278	4347	3842	3047
re-chr19:6447639-6447658	GTGGCACATGCCTGTAATCCCGG	198334	118359	2364	17363	138405	38112	3792	552	701	406	376	346	307	384	116	87	89	55	50	40	42	68	39	47	402	261	383	424	787	1790	1048
re-chr6:63772274-63772293	TTCTACTCAGGAGGCTGAGGAGG	166821	118355	2763	20	942	18420	105714	41724	2418	2381	1002	572	109	73	45	25	47	16	15	10	14	15	19	15	18	29	566	835	2099	1641	1221
re-chr1:155114936-155114955	TAGTACTCAGGAGGCTGAGGCGG	166740	118194	2874	27	507	8775	113207	44223	2478	2163	2306	827	552	110	73	35	73	29	31	14	28	31	20	14	24	31	92	605	1070	1764	1122
re-chr1:247995759-247995778	GGACCAGCCTGGGCAACAGAAGG	173053	118170	4710	35	607	6414	29740	136256	4006	2698	2002	776	170	14	28	13	15	10	16	12	30	20	19	7	125	583	2062	1845	3250	3758	2668
chr12:120411195-120411214	GGCTACTTGGGAGGCTGAGATGG	165734	118116	3424	1585	14654	20161	95960	33346	2934	1214	1038	492	381	370	147	94	45	36	40	24	41	39	33	28	82	433	733	1768	1747	1788	1492
re-chr6:37183089-37183108	TTTGCAGTGAGCCAAGATCGCGG	172786	117701	4514	278	9896	66959	77205	18445	3898	1290	568	383	246	153	63	65	76	37	64	68	55	186	72	78	101	751	1567	1717	1985	2373	3988
chr8:117206560-117206579	TACTCAGCCTCCCGAGTAGTTGG	158238	117687	1886	105	5108	123550	25630	3843	1698	1695	451	62	64	52	44	26	22	14	31	25	107	111	23	24	28	44	439	1041	589	668	775
chr5:157191209-157191228	GCTCACTGCAACCTCCGCAGTGG	181068	117446	2733	7	45	423	6677	173913	359	256	13	2	3	1	1	2	2	2	2	6	2	1	3	19	1501	1216	2331	2350	2051	2313	2217
chr6:148167156-148167175	TACTCAGCCTCCCGAGTAACTGG	157708	117399	1732	106	5079	124487	24914	3118	1539	1551	292	64	69	53	49	25	27	18	24	26	109	112	16	24	36	57	914	536	513	577	683
chr9:3745899-3745918	TTCCCAGCCTCCCAAGTAGCTGG	163145	117385	3055	430	10171	106708	37144	8687	2574	2313	1331	1932	989	687	539	49	40	22	27	38	40	107	46	30	55	34	82	89	396	719	921
chr13:54007512-54007531	CGCCCAGCCTCCCAAGTAGCTGG	163123	117372	3034	114	3802	110592	39401	9212	2502	2683	1331	1932	988	687	539	46	39	22	27	35	40	106	46	31	48	23	73	80	384	701	914
re-chr16:68501572-68501591	GACCCAGCCTCCCAAGTAGCTGG	163119	117368	3037	1848	93012	47733	15818	4692	1983	2629	1331	1932	988	687	538	48	39	22	28	35	39	106	46	30	51	25	74	83	387	704	914
chr4:4055560-4055579	ATTACAGGCATGAGCCACAGTGG	163203	117317	4534	1257	30033	53089	50995	27819	823	678	119	76	88	39	36	43	46	110	32	40	37	40	36	35	1080	1641	3229	2518	3098	2929	3903
chr8:12545513-12545532	ATTACAGGCATGAGCCACAGTGG	163203	117317	4534	1257	30033	53089	50995	27819	823	678	119	76	88	39	36	43	46	110	32	40	37	40	36	35	1080	1641	3229	2518	3098	2929	3903
chr8:7166893-7166912	ATTACAGGCATGAGCCACAGTGG	163203	117317	4534	1257	30033	53089	50995	27819	823	678	119	76	88	39	36	43	46	110	32	40	37	40	36	35	1080	1641	3229	2518	3098	2929	3903
re-chr15:58474245-58474264	ATTACAGGCATGAGCCACAGTGG	163203	117317	4534	1257	30033	53089	50995	27819	823	678	119	76	88	39	36	43	46	110	32	40	37	40	36	35	1080	1641	3229	2518	3098	2929	3903
re-chr16:10633088-10633107	ATTACAGGCATGAGCCACAGTGG	163203	117317	4534	1257	30033	53089	50995	27819	823	678	119	76	88	39	36	43	46	110	32	40	37	40	36	35	1080	1641	3229	2518	3098	2929	3903
re-chr8:8120569-8120588	ATTACAGGCATGAGCCACAGTGG	163203	117317	4534	1257	30033	53089	50995	27819	823	678	119	76	88	39	36	43	46	110	32	40	37	40	36	35	1080	1641	3229	2518	3098	2929	3903
re-chr12:115928574-115928593	ATTACAGGCATGAGCCACCCTGG	163292	117307	4870	713	30270	52056	49494	30752	935	786	472	57	76	26	34	35	38	106	25	41	67	43	41	29	1075	1641	2355	3554	3394	3163	4172
re-chr22:23716206-23716225	ATTACAGGCATGAGCCACCCAGG	163223	117247	4839	112	2887	57238	66732	36253	927	765	475	49	65	23	34	31	36	102	26	41	63	39	42	26	1075	1640	2355	3554	3972	3172	4135
re-chr9:121500819-121500838	TCTCCAGCCTCCCGAGTAGCTGG	156988	117225	2229	337	6789	113631	30547	5673	1836	1032	1654	1422	680	541	409	25	25	12	20	20	96	108	19	23	20	23	32	36	254	439	528
chr20:9245746-9245765	TTTCCAGCCTCCCGAGTAGCTGG	156949	117181	2203	35	957	13520	115972	26464	1821	1710	1654	1422	680	535	409	25	25	12	19	19	90	103	18	23	18	17	27	35	245	419	525
chr11:32994991-32995010	ATTACAGGCATGAGCCACAGAGG	163038	117165	4446	116	3919	56849	69088	33061	776	632	102	60	55	25	34	38	44	97	29	35	33	37	34	33	1074	1640	3225	2518	3693	2922	3825
chr11:106196076-106196095	CATCCAGCCTCCCAAGTAGCTGG	162873	117165	2908	57	696	10201	113525	38392	2375	2517	2170	1932	988	687	532	37	32	19	23	30	32	82	38	27	38	20	38	67	375	682	813
chrX:553846-553865	TCGAACTCCTGACCTCAGGCTGG	168613	117148	2776	15	263	4111	52438	111779	503	789	556	58	34	23	17	17	14	24	18	20	44	18	11	17	489	936	870	1939	2117	2288	2434
chrY:553846-553865	TCGAACTCCTGACCTCAGGCTGG	168613	117148	2776	15	263	4111	52438	111779	503	789	556	58	34	23	17	17	14	24	18	20	44	18	11	17	489	936	870	1939	2117	2288	2434
chr7:158597026-158597045	GTGCCAGCCTCCCAAGTAGCTGG	162853	117145	2887	265	7190	96436	44174	14786	1903	2199	2576	1932	988	686	531	34	30	19	22	29	31	79	36	27	36	20	34	65	374	680	793
re-chr21:23469759-23469778	GATTACAGGCATGAGCCATCAGG	168702	117138	4885	1759	31437	53346	50885	31251	1242	653	196	107	66	85	41	49	61	67	129	51	67	88	55	63	1003	1484	2997	2515	3221	4145	3117
re-chr4:159357088-159357107	GATTACAGGCATGAGCCATCAGG	168702	117138	4885	1759	31437	53346	50885	31251	1242	653	196	107	66	85	41	49	61	67	129	51	67	88	55	63	1003	1484	2997	2515	3221	4145	3117
re-chr1:86434963-86434982	ACTCCAGCCTGGGTGACAGCAGG	171243	117137	4820	862	9446	73231	63904	23785	1248	1090	644	127	95	37	47	43	31	20	45	35	47	98	29	30	1162	1197	1943	3676	3220	3866	2907
chr11:104559136-104559155	GGCTACTCAGGAGGCTGAGTTGG	165042	117088	2627	473	13280	15976	100628	34681	2260	905	666	65	41	38	25	17	42	18	18	7	17	15	15	14	63	418	746	2067	1658	1600	1221
chr1:19624174-19624193	TCACCATGTTGGCCAGGCCGTGG	164585	117085	2029	9	165	4558	104502	55350	238	288	112	27	20	14	12	20	6	8	10	28	18	6	5	11	550	812	1488	975	1626	1739	1736
re-chr1:213813253-213813272	ACTCCAGCCTGGGTGACAGCGGG	171160	117053	4760	3269	61772	66243	30450	9408	1212	1062	611	100	62	21	34	38	32	21	42	32	43	99	31	24	1157	1196	1942	3675	2579	3831	2863
re-chr2:60754672-60754691	TGCTCAGCCTCCTGAGTAGGTGG	163723	117027	2383	189	3950	117837	34701	7043	2131	2178	630	69	61	44	51	26	24	15	23	24	61	34	19	24	47	47	650	1671	923	1050	1099
re-chr9:81754050-81754069	GCCTCAGCCTCCCAAAGTTGTGG	166955	116971	3610	1904	68392	66127	24280	6237	1476	647	113	15	23	67	12	9	9	2	5	4	7	5	6	5	896	1382	2803	2925	1853	2080	2014
re-chr11:77846458-77846477	GCCTCAGCCTCCCAAAGTTGAGG	166785	116857	3559	39	2576	70346	66536	27286	1444	631	90	12	8	41	9	6	7	2	6	5	7	5	7	4	892	1381	2788	2925	2905	2077	2012
re-chr10:119719487-119719506	ACCTACTCAGGAGGCTGAGATGG	164297	116827	2685	1675	15307	20041	98714	28537	918	2252	852	239	141	116	72	42	63	35	37	25	31	33	32	23	70	65	586	1516	1485	1433	1151
chr1:164344534-164344553	GTACCAGCTACTCGGGAGGCTGG	160884	116735	2329	981	68523	70265	17648	3458	1420	926	1785	658	561	362	39	34	23	24	22	25	117	117	32	25	21	34	41	346	489	617	1805
chr19:37116163-37116182	AAAGACCAGCTTGGCCAACATGG	158391	116674	1596	1847	46028	99437	10883	183	1416	999	314	173	109	142	105	20	84	58	231	40	43	68	137	39	26	46	198	147	227	366	514
re-chr2:86481454-86481473	AAAGACCAGCTTGGCCAACATGG	158391	116674	1596	1847	46028	99437	10883	183	1416	999	314	173	109	142	105	20	84	58	231	40	43	68	137	39	26	46	198	147	227	366	514
chr14:76292867-76292886	TCGGACCACCCTGGCCAACATGG	156997	116651	889	40	1959	48829	105874	294	641	764	749	122	82	94	70	14	192	31	19	15	18	31	49	29	13	17	27	54	102	112	145
re-chr1:17301346-17301365	TTTCACCATGTTGGCCACCAGGG	162675	116636	1557	13	497	23745	111965	26453	245	20	7	5	6	2	5	1	4	2	2	1	5	8	3	2	406	1318	1306	1170	1296	844	874
chr22:28909614-28909633	ATTTCACCCAGGCTGGAGTGCGG	170842	116438	3479	68	4182	102491	51290	12810	3168	1288	2538	858	859	575	217	50	42	32	38	43	43	22	35	60	43	90	112	662	886	2238	1456
re-chr18:62764638-62764657	TGCTCAGCCTCTCGAGTAGCTGG	155424	116410	1352	279	6948	132136	15902	148	1172	1194	418	98	117	87	74	39	50	37	41	162	174	156	35	32	41	26	95	97	99	175	414
re-chr14:75529439-75529458	ATTTACCATGTTGGCCAGGCTGG	202145	116391	2789	6581	117419	63615	12419	2078	2431	1046	921	1428	1148	742	555	36	37	55	24	26	30	106	61	39	23	104	133	190	247	612	806
chr2:33079051-33079070	TTTCACCATGTTGGCCAATATGG	162871	116207	1587	1025	25070	107969	23964	4836	248	54	12	6	3	3	1	2	2	3	2	2	7	1	2	1	405	1249	1374	1200	753	852	871
chr19:31388557-31388576	TATTACAGGCATGAGCCACCTGG	167642	116197	4818	108	3192	59177	68545	36619	4033	1030	816	489	78	78	36	48	68	63	128	50	65	89	58	56	95	978	1439	2157	3683	4143	2958
re-chr22:42527520-42527539	ATTGCACCACTGCACTCCAGCGG	176502	116147	4164	457	26668	89064	47468	12837	1391	1138	1731	1162	778	323	81	72	53	108	72	70	91	75	81	49	319	383	447	812	1435	3435	3614
chr1:24750477-24750496	CCCTCAGCCTCCCGAGTGGCTGG	155611	116111	1687	2540	112798	34589	4377	1290	1527	309	205	38	37	35	30	23	23	17	23	22	113	113	21	23	40	961	514	549	565	665	736
re-chr11:106159192-106159211	GTTACAGGCATGAGCCACCAGGG	161819	116011	4186	28	1674	32344	51421	76350	3346	941	579	313	88	29	31	39	37	93	30	42	98	45	34	32	99	1097	1690	2190	3337	2567	3640
re-chr2:54243632-54243651	GTTGCAGTGAGCTGAGATTGTGG	174659	115998	5084	8628	35877	56982	48587	24518	1797	1298	374	424	257	211	101	83	91	59	93	90	212	84	105	90	538	945	2331	1851	3103	2601	4452
chr22:28909615-28909634	TTTCACCCAGGCTGGAGTGCGGG	170831	115971	3034	70	4748	102541	51038	12433	1065	2249	728	731	500	188	42	32	26	29	35	35	17	30	45	25	73	100	601	871	1943	1362	2583
chr2:101336567-101336586	AGCACAGCCTCCCAAGTAGCTGG	161220	115970	2771	330	16079	103911	33421	7475	1858	2459	1250	2198	988	686	535	19	26	10	22	13	24	64	29	22	23	14	44	49	377	680	838
re-chr9:33939637-33939656	ACCTCAGCCTCCCGAGTAGTGGG	154956	115924	2099	488	11348	108909	29465	4732	1328	494	321	37	16	13	18	13	12	8	14	20	109	101	11	18	137	371	649	1377	1653	977	985
chrX:47418953-47418972	GCTACAGCCTCCCAAGTAGCTGG	161113	115881	2711	4083	89659	46618	15825	4917	1780	1276	2037	2198	988	687	531	14	23	7	20	11	21	56	21	19	19	17	27	35	367	673	792
re-chr12:77776867-77776886	GTTACAGCCTCCCAAGTAGCTGG	161100	115868	2700	277	9850	94613	42180	14178	1772	2076	2037	2198	988	686	531	14	22	7	19	10	21	52	21	19	20	14	24	35	365	665	789
re-chr20:30510546-30510565	GTGACAGCCTCCCAAGTAGCTGG	161093	115860	2693	173	6366	95515	43759	15277	1770	2073	2405	2198	988	686	531	14	21	7	18	11	21	51	21	17	16	11	23	34	365	665	782
re-chr2:132277521-132277540	GTGACAGCCTCCCAAGTAGCTGG	161093	115860	2693	173	6366	95515	43759	15277	1770	2073	2405	2198	988	686	531	14	21	7	18	11	21	51	21	17	16	11	23	34	365	665	782
re-chr12:31801459-31801478	GGGTACAGGCGTGAGCCACCAGG	184554	115828	2140	10	1139	30851	73247	79306	917	1760	1906	466	209	31	8	11	13	32	35	7	7	22	11	7	8	10	38	731	1196	1768	1070
re-chr20:32578057-32578076	ACTGCAACCTCCGCCTCCCATGG	175523	115803	3013	416	22789	100948	40521	10844	604	577	416	214	47	46	51	89	47	36	44	120	107	48	40	47	465	605	942	1473	2573	1397	2662
re-chr10:26420256-26420275	GCCTCAGCCTCCTGAGTATTAGG	161796	115590	2529	94	4702	96768	45790	14441	1034	543	63	5	3	6	2	3	3	3	4	4	21	8	5	5	508	770	2054	1904	2089	1406	1361
chr22:42658441-42658460	CAGGACCAGCCTGGGCAACAGGG	169120	115571	4155	304	10044	21270	23535	113966	2638	2810	3218	1955	1165	194	126	16	37	34	29	21	29	38	87	44	27	42	135	561	2333	2582	1670
re-chr7:158597033-158597052	GTGCCAGCTACTTGGGAGGCTGG	164770	115494	2944	1087	56014	78881	23932	4842	1739	1144	2333	929	816	499	70	38	25	38	45	35	96	34	42	45	33	53	69	469	617	861	2262
re-chr1:115743494-115743513	TGGGCACTTTGGGAGGCCAAGGG	167318	115461	4261	95	1746	10958	106721	47797	3170	3815	3074	1678	1296	854	98	35	42	33	46	40	39	27	50	37	49	85	277	521	881	1122	3651
chr19:40432729-40432748	GATTACAGGAGTGAGCCACCTGG	184556	115460	1728	248	7538	125199	50896	667	305	166	137	67	39	59	34	47	51	232	70	40	49	47	42	51	172	209	285	496	1435	1502	995
re-chr2:120085937-120085956	GATTACAGGAGTGAGCCACCTGG	184556	115460	1728	248	7538	125199	50896	667	305	166	137	67	39	59	34	47	51	232	70	40	49	47	42	51	172	209	285	496	1435	1502	995
chr7:75893492-75893511	CCACCATGCCTGGCTAATTTAGG	169333	115367	3910	254	25262	80900	59114	3801	925	668	566	498	124	81	139	79	94	81	115	83	85	93	87	104	663	837	868	1003	3030	3329	3023
re-chr14:84033283-84033302	GACTCAGCCTCCCAAGTAGTTGG	160762	115325	2698	3172	97348	44410	12663	3151	1496	2373	698	127	133	92	92	40	39	28	39	40	46	105	43	49	66	83	683	1492	911	1037	1189
chr18:2626108-2626127	CCACCATGCCTGGCTAATTTGGG	169263	115303	3871	333	25183	80059	59614	4066	889	665	566	492	109	76	144	72	88	83	116	81	84	90	84	101	665	838	868	1003	3320	3280	2969
chr2:237786568-237786587	TGCAACCTCTGCCTCCTGGGTGG	173791	115277	3397	547	29771	82840	48705	11918	781	557	406	296	280	108	75	40	58	120	65	62	63	49	63	54	1143	944	904	1137	1442	2961	2900
chr22:44611962-44611981	TGCAACCTCTGCCTCCTGGGTGG	173791	115277	3397	547	29771	82840	48705	11918	781	557	406	296	280	108	75	40	58	120	65	62	63	49	63	54	1143	944	904	1137	1442	2961	2900
re-chr9:8640271-8640290	TGCAACCTCTGCCTCCTGGGTGG	173791	115277	3397	547	29771	82840	48705	11918	781	557	406	296	280	108	75	40	58	120	65	62	63	49	63	54	1143	944	904	1137	1442	2961	2900
chr15:43902564-43902583	GCCCACTACTTGGGAGGCTGAGG	159757	115204	2550	263	4523	104009	41282	9676	2186	1313	1327	1932	1737	927	561	18	17	10	50	21	16	13	4	15	16	16	18	27	59	449	646
chr22:42946436-42946455	ACCCACTACTTGGGAGGCTGAGG	159757	115204	2550	285	4944	103731	41105	9690	2146	1313	1327	1932	1737	927	561	18	17	10	50	22	16	13	5	16	15	16	18	27	59	450	645
re-chr9:136288081-136288100	TTGACAGCCTCCCGAGTAGCTGG	154123	115186	2007	14	497	8743	117089	27779	1688	1563	1796	1631	680	535	407	12	9	9	14	15	56	53	9	8	8	9	10	20	239	406	492
chr7:475779-475798	CCAGCACTGTGGGAGGCCGATGG	150513	115185	839	81	3574	136481	10160	215	158	99	43	46	13	8	15	14	160	12	11	11	11	6	17	12	101	212	269	141	738	324	701
chr7:476001-476020	CCAGCACTGTGGGAGGCCGATGG	150513	115185	839	81	3574	136481	10160	215	158	99	43	46	13	8	15	14	160	12	11	11	11	6	17	12	101	212	269	141	738	324	701
chr17:400392-400411	CTCCACTACTTGGGAGGCTGAGG	159721	115178	2527	374	9729	100950	39458	9198	1444	1902	1327	1932	1737	921	562	13	17	9	45	21	14	12	4	14	18	13	18	25	59	426	639
chr17_GL383563v3_alt:373446-373465	CTCCACTACTTGGGAGGCTGAGG	159721	115178	2527	374	9729	100950	39458	9198	1444	1902	1327	1932	1737	921	562	13	17	9	45	21	14	12	4	14	18	13	18	25	59	426	639
re-chr17_KI270907v1_alt:2226-2245	CTCCACTACTTGGGAGGCTGAGG	159721	115178	2527	374	9729	100950	39458	9198	1444	1902	1327	1932	1737	921	562	13	17	9	45	21	14	12	4	14	18	13	18	25	59	426	639
chr20:53064514-53064533	ACACACTACTTGGGAGGCTGAGG	159681	115140	2499	13	465	6358	110481	42361	2094	1311	2108	1932	1738	920	558	13	15	7	38	18	12	11	4	14	15	13	12	22	61	419	623
chr10:14351362-14351381	AGACACTACTTGGGAGGCTGAGG	159678	115140	2497	9	113	789	8052	150714	2094	2150	2108	1932	1737	921	558	14	15	8	38	17	12	11	4	14	13	10	11	20	58	420	621
re-chr4:61984763-61984782	TTGCACTACTTGGGAGGCTGAGG	159674	115136	2493	18	246	2025	18780	138604	1831	1880	2192	1932	1737	920	557	13	14	7	37	18	12	11	4	14	15	12	11	20	58	419	617
chr20:40912435-40912454	ATTACAGGCATGAGCCACGGTGG	160898	115075	4277	763	29468	52421	50559	27678	773	632	66	32	56	27	28	27	30	82	22	25	22	27	27	19	1074	1645	3181	2498	2957	2771	3671
chrX:974616-974635	ATTACAGGCATGAGCCACGGTGG	160898	115075	4277	763	29468	52421	50559	27678	773	632	66	32	56	27	28	27	30	82	22	25	22	27	27	19	1074	1645	3181	2498	2957	2771	3671
chrY:974616-974635	ATTACAGGCATGAGCCACGGTGG	160898	115075	4277	763	29468	52421	50559	27678	773	632	66	32	56	27	28	27	30	82	22	25	22	27	27	19	1074	1645	3181	2498	2957	2771	3671
re-chr2:32053014-32053033	ACCTACTACTTGGGAGGCTGAGG	159490	115003	2466	153	5155	103247	41261	9672	2032	1317	1288	1900	1738	920	558	14	7	8	41	12	8	15	6	9	13	9	8	16	62	427	637
re-chr11:61467575-61467594	GCCTACTACTTGGGAGGCTGAGG	159487	115001	2463	78	4711	103652	41373	9672	2108	1317	1288	1900	1737	920	558	14	7	8	41	11	8	15	5	8	12	6	6	13	59	424	636
chr11:73693057-73693076	GAGGCAGATCACCTGAGGTCAGG	163238	115000	4520	8408	36052	61214	46199	11246	3701	3016	1534	1102	1538	1667	733	73	56	107	85	107	175	81	93	58	112	232	299	497	649	680	1264
chr19:3079412-3079431	ACTGCAGCCTCCCGAGTAGCTGG	153766	114998	2054	696	11340	108138	28311	5265	1494	909	1494	1615	680	535	410	16	6	6	12	12	73	70	14	13	12	14	23	20	250	434	523
re-chr6:15900803-15900822	GGCTCACGCCTGTAATCACGAGG	191216	114998	1517	8	37	993	18783	171393	306	39	29	4	3	2	10	10	2	3	2	3	1	2	1	2	431	1266	688	1226	1114	1288	1227
chr5:130691569-130691588	AACTACTACTTGGGAGGCTGAGG	159478	114992	2455	64	395	6823	111087	41105	2026	2096	1288	1900	1737	920	558	12	7	8	40	11	7	13	5	6	11	7	6	14	60	417	635
chr6:77516047-77516066	AACTACTACTTGGGAGGCTGAGG	159478	114992	2455	64	395	6823	111087	41105	2026	2096	1288	1900	1737	920	558	12	7	8	40	11	7	13	5	6	11	7	6	14	60	417	635
re-chr3:87483950-87483969	TTGTACTACTTGGGAGGCTGAGG	159458	114970	2438	11	182	1817	18911	138536	1815	1840	2152	1900	1737	921	557	9	6	7	37	11	7	10	5	6	9	5	5	14	60	416	619
chr2:137581641-137581660	AAATACTACTTGGGAGGCTGAGG	159456	114970	2437	12	145	697	8541	150058	2014	2078	2051	1900	1737	920	557	9	6	7	35	11	7	10	5	6	12	7	7	16	61	417	619
re-chr18:23762834-23762853	ATATACTACTTGGGAGGCTGAGG	159456	114970	2437	10	155	1190	14343	143757	2016	1839	2051	1900	1737	921	557	9	6	7	35	11	7	10	5	6	11	5	5	16	61	417	617
re-chr19:54527801-54527820	CTGGCAGCCTCCCGAGTAGCTGG	153660	114902	1999	40	495	8208	116906	28006	1642	1567	1787	1615	680	535	408	15	6	5	12	11	54	49	13	10	12	10	17	15	239	405	494
re-chr19_GL949746v1_alt:434009-434028	CTGGCAGCCTCCCGAGTAGCTGG	153660	114902	1999	40	495	8208	116906	28006	1642	1567	1787	1615	680	535	408	15	6	5	12	11	54	49	13	10	12	10	17	15	239	405	494
re-chr19_GL949752v1_alt:432526-432545	CTGGCAGCCTCCCGAGTAGCTGG	153660	114902	1999	40	495	8208	116906	28006	1642	1567	1787	1615	680	535	408	15	6	5	12	11	54	49	13	10	12	10	17	15	239	405	494
re-chr19_KI270938v1_alt:510132-510151	CTGGCAGCCTCCCGAGTAGCTGG	153660	114902	1999	40	495	8208	116906	28006	1642	1567	1787	1615	680	535	408	15	6	5	12	11	54	49	13	10	12	10	17	15	239	405	494
chr17:57113820-57113839	TTGAACTCCTGACCTCAGGAGGG	164786	114844	2653	21	949	32139	71734	59941	538	1021	560	41	47	27	14	14	8	16	14	13	26	12	4	9	437	907	867	1981	1598	2194	2347
re-chr2_KI270770v1_alt:57146-57165	CTTACAGGCATGAGCCACCAAGG	160887	114794	4006	22	1327	31660	51321	76555	3642	958	586	317	69	31	31	28	24	83	25	37	83	33	25	23	29	1068	1649	2144	3087	2445	3465
chr4:179279426-179279445	TGGTCAGGCTGGTCTCGAACTGG	168837	114790	2688	543	24303	107060	30297	6627	705	761	919	1013	467	63	47	56	46	29	46	57	34	44	40	105	400	220	316	394	772	2318	2409
re-chr1:233499994-233500013	CCACCATGCCCAGCTAATTTAGG	171073	114769	3784	276	27637	84135	55604	3415	845	621	508	446	115	73	140	76	89	77	80	108	80	95	85	96	668	859	905	1024	2968	3215	2905
re-chr3:69630428-69630447	CCACCATGCCCAGCTAATTTAGG	171073	114769	3784	276	27637	84135	55604	3415	845	621	508	446	115	73	140	76	89	77	80	108	80	95	85	96	668	859	905	1024	2968	3215	2905
re-chr1:30212825-30212844	ACTACAGGCGTGAGCCACGGTGG	179315	114761	1854	11	1388	35708	74431	67776	508	1488	61	35	29	12	8	10	29	25	6	9	10	8	6	6	64	108	1426	970	1231	1054	1602
chr19:32888959-32888978	CCACCATGCCCAGCTAATTTGGG	171019	114722	3744	416	27623	83349	56026	3598	808	619	510	448	106	72	136	72	83	72	77	108	80	92	81	93	669	861	905	1024	3221	3178	2850
chr16:81757360-81757379	AGTGACCAGCCTGGCCAAGATGG	153851	114665	1197	74	4061	95869	53229	617	1076	686	899	164	107	120	85	17	28	27	26	18	21	25	46	20	20	40	349	172	252	238	266
chr16:7095138-7095157	ACCCACTCTGTTGCCCAGGCTGG	168259	114638	4149	605	25680	82955	42555	16461	3359	2452	3244	1926	2171	1202	867	152	36	70	53	108	62	62	52	46	42	65	74	231	263	760	1000
re-chr16:4946779-4946798	ACCCACTCTGTTGCCCAGGCTGG	168259	114638	4149	605	25680	82955	42555	16461	3359	2452	3244	1926	2171	1202	867	152	36	70	53	108	62	62	52	46	42	65	74	231	263	760	1000
re-chr18:40090204-40090223	TTCCACTCTGTTGCCCAGGCTGG	168230	114597	4106	1737	30825	82772	37957	14916	2193	2927	3244	1926	2172	1200	866	142	35	68	52	103	63	61	48	44	45	57	71	228	261	719	981
chr11:30623936-30623955	CGCTCAGCCTCCCGAGTAGCAGG	153311	114561	1867	32	2530	116706	29263	4779	1653	1678	462	257	33	25	15	14	12	5	11	15	77	77	10	18	17	38	436	603	1388	725	789
chr1:8304825-8304844	TTCTCAGCCTCCCAAGTAACTGG	159738	114549	2554	545	12323	111561	30538	4764	2259	1855	429	111	134	98	80	40	42	30	45	48	50	108	46	45	78	187	1345	828	819	948	1099
re-chr17:47832781-47832800	GGCTACTCAGGAGGCTGAAGTGG	160491	114536	2662	1457	14302	18974	96183	29543	2278	872	396	194	109	95	76	52	85	34	38	31	40	36	27	26	81	425	1392	862	1418	1449	1130
re-chr5:134660090-134660109	GATTACAGGCGTGAGCAAACAGG	182063	114509	2362	11	996	30314	73005	77735	79	20	3	1	2	3	2	2	1	10	13	1	4	2	5	5	1946	1150	1941	1492	1738	1904	1650
chr2:97978428-97978447	AGCCACTCTGTTGCCCAGGCTGG	168099	114503	4083	139	1596	30024	89213	47125	3298	3335	3244	1926	2172	1200	865	133	35	66	49	102	59	59	48	44	41	49	68	223	257	701	974
chr12:84712374-84712393	AGACACTCTGTTGCCCAGGCTGG	167992	114412	4053	165	1525	29322	89378	47591	3263	3303	3497	1926	2172	1201	863	123	32	64	51	100	58	57	46	44	41	50	61	221	254	703	941
chr1:69973621-69973640	ATACACTCTGTTGCCCAGGCTGG	167989	114411	4051	52	2179	33056	86393	46307	3267	2906	3497	1926	2171	1200	863	125	32	64	51	98	58	57	46	44	41	50	61	221	252	703	941
chr4:57126167-57126186	CTGCACTCTGTTGCCCAGGCTGG	167982	114403	4050	103	2608	33283	85177	46804	3359	2890	3529	1926	2171	1200	864	124	33	64	47	103	58	57	47	42	40	49	59	220	254	702	939
re-chr12:104661550-104661569	CTGCACTCTGTTGCCCAGGCTGG	167982	114403	4050	103	2608	33283	85177	46804	3359	2890	3529	1926	2171	1200	864	124	33	64	47	103	58	57	47	42	40	49	59	220	254	702	939
re-chr20:57289805-57289824	CTGCACTCTGTTGCCCAGGCTGG	167982	114403	4050	103	2608	33283	85177	46804	3359	2890	3529	1926	2171	1200	864	124	33	64	47	103	58	57	47	42	40	49	59	220	254	702	939
chr18:21352460-21352479	ATGCACTCTGTTGCCCAGGCTGG	167980	114401	4048	76	2185	32826	86322	46570	3266	2890	3529	1926	2171	1200	864	124	33	64	47	103	58	57	47	41	39	48	58	219	252	701	937
chr15:74547185-74547204	GCGCACTCTGTTGCCCAGGCTGG	167982	114400	4048	210	24676	83330	42759	17006	3333	2447	3529	1926	2171	1201	864	125	32	63	48	103	58	57	47	41	39	47	57	218	251	702	938
chr12:116385464-116385483	AGGCACTCTGTTGCCCAGGCTGG	167976	114397	4048	133	1476	29099	89601	47664	3260	3294	3529	1926	2171	1200	864	124	32	64	47	102	58	56	47	41	42	51	60	221	256	699	941
chr19:48284457-48284476	AGGCACTCTGTTGCCCAGGCTGG	167976	114397	4048	133	1476	29099	89601	47664	3260	3294	3529	1926	2171	1200	864	124	32	64	47	102	58	56	47	41	42	51	60	221	256	699	941
[truncated: 1,002 more rows]

## Sheet: Supplementary Table S2
Supplementary Table S2: The 10 selected protospacers of human identified by EGOLD.
Name	Position	Site-sequence
site 1	re-chr9:4486723-4486742	ACTCCAGCCTGGGTGACAAGAGG
site 2	chr4:39523031-39523050	ATTACAGGCATGAGCCACCACGG
site 3	chr15:24776925-24776944	TCACCATGTTGGCCAGGCTGAGG
site 4	chr18:9059483-9059502	GATTACAGGCATGAGCCACAGGG
site 5	chr22:24708024-24708043	GGAGACCAGCCTGGGCAACACGG
site 6	chr13:76545011-76545030	CCAGCACTTTGGGAGGCAGGAGG
site 7	chr12:100265554-100265573	ATTGCACTCCAGCCTGGGCAAGG
site 8	chr9:77215035-77215054	GATTACAGGCATGAGCCACCTGG
site 9	chr1:147639126-147639145	GATTACAGGTGTGAGCCACCTGG
site 10	chr11:118982575-118982594	TGCTCAGCCTCCCAAAGTGCTGG

## Sheet: Supplementary Table S3
Supplementary Table S3: Primers for the 10 selected protospacers of human identified by EGOLD.
Name	Outer forward primer	Outer reverse primer	Inner forward primer	Inner reverse primer
site 1	TGGGAGGCTAGGTCTTCA	CTGGGCATGATGGCACAT	AAGCAAACCTTCAGGGGACCA	TGGCACATGCCTGTAGTC
site 2	GCTCACTGCAGCCTCAAC	AGGCTGGCCTTGAACTCC	CAGAGTTCTGTGCTCAGTTTC	CTCCTACAAACTCCAGTTTCTC
site 3	CTGCCTCAGCCTCTTGAGT	CCACTTCCTAACCCCATGAAG	CTTGAGTAGCTGTGATTACAGGA	GTATTCTAAGTTTGCTAATTGACATTTC
site 4	GGCTTACTGCAGCCTCAA	TGTCTGGAACCATTGACAC	TACTTTGTTGCCCAGGTCT	GGGTTAGTTTGACACACTGTG
site 5	CTCCTGGCTCTTATCCCA	TGTTGAACGATCCTTCCAC	CGCCTGTAATCCCAGCAT	GCATCAGGGTAAGGAGGGCCTT
site 6	ATATGGTGGCAGTGTCATC	TGAGATCACATGGACACAG	CTTTTCAGTTACTCAAATCAGTA	CTGCACAATGTGCACATGT
site 7	GTCAGGGCAACAGAGTGA	ATATACAAGTTGTTCTGCTCAG	ACTTGGGAAGCTGAGGCA	ATTCTATAGTAAGGGTATACCAT
site 8	CCCAAGTAGCTGGGACTA	CACTTGAGTAGTCATGAAGG	GGGTTTCACCATGTTGCC	CGGAGTCTCACTCTGTCA
site 9	AGTGCAGTGGCACGAACA	AGCCAGCTGCATAAAGGTA	ATGTTGCTCAGGCTAGCC	TCCCTGGAAACTGAAGATC
site 10	GGAGCAATCTCAGTTCACTGC	TTAGCCAGGCTGGTCTCAA	ACAGTACTAAATGCGGAGCT	GCTCTTACTGTTCCCTACTGCT

## Sheet: Supplementary Table S4
Supplementary Table S4: Datasets from ENCODE.
Name	Encode
ATAC-seq	ENCFF128DKF
Methylation	ENCFF000MBE,ENCFF000MBG,ENCFF000MBI,ENCFF000MBJ,ENCFF001TMQ，ENCFF001TMR，ENCFF001TMS，ENCFF001TMT
DNase-seq	ENCFF529BOG
ELK4	ENCFF110STE
H3K27ac	ENCFF448INR
H3K36me3	ENCFF681ANX
H3K4me1	ENCFF285XZL
H3K9me3	ENCFF768TTP
RNAP-II	ENCFF568BTM
TCF7L2	ENCFF590LNX
TRIM28	ENCFF753NRX
ZNF274	ENCFF685RQB
CTCF-seq	ENCFF806PPT

## Sheet: Supplementary Table S5
Supplementary Table S5: Effects of epigenetic features and chromatin accessibility on off-target activity of site 5
Off-targets	Epigenetics	Average of un-off-target	Average of off-target	Correlation	Correlation	Editor
CAAGACCAGCCTGGCCAACATGG	DNase-seq	0.0118168	0.0144685	1	16	TadA-8e-nCas9
CAAGACCAGCCTGGCCAACATGG	ELK4	0.113485	0.114174	1	4.67615	TadA-8e-nCas9
CAAGACCAGCCTGGCCAACATGG	H3K27ac	0.247484	0.38326	1	16	TadA-8e-nCas9
CAAGACCAGCCTGGCCAACATGG	H3K36me3	0.427638	0.473921	1	4.80627	TadA-8e-nCas9
CAAGACCAGCCTGGCCAACATGG	H3K4me1	0.207752	0.303676	1	16	TadA-8e-nCas9
CAAGACCAGCCTGGCCAACATGG	H3K9me3	0.200413	0.186018	-1	-3.45818	TadA-8e-nCas9
CAAGACCAGCCTGGCCAACATGG	RNAP-II	9.15229	15.3212	1	16	TadA-8e-nCas9
CAAGACCAGCCTGGCCAACATGG	TCF7L2	0.147003	0.176776	1	16	TadA-8e-nCas9
CAAGACCAGCCTGGCCAACATGG	TRIM28	0.141301	0.323933	1	16	TadA-8e-nCas9
CAAGACCAGCCTGGCCAACATGG	ZNF274	0.106626	0.114201	1	4.9481	TadA-8e-nCas9
CAAGACCAGCCTGGCCAACATGG	ATAC-seq	0.287921	0.285888	-1	-4.22091	TadA-8e-nCas9
CAAGACCAGCCTGGCCAACATGG	Methylation-of-DNA	1.30199	1.39583	1	3.52259	TadA-8e-nCas9
CAAGACCAGCCTGGCCAACATGG	FPKM	0.72629	1.38323	1	16	TadA-8e-nCas9
GCACTCCAGCCTGGGCAACAGAG	DNase-seq	0.0186945	0.021408	1	15.8266	TadA-8e-nCas9
GCACTCCAGCCTGGGCAACAGAG	ELK4	0.104791	0.129818	1	12.313	TadA-8e-nCas9
GCACTCCAGCCTGGGCAACAGAG	H3K27ac	0.237221	0.30894	1	13.1489	TadA-8e-nCas9
GCACTCCAGCCTGGGCAACAGAG	H3K36me3	0.428546	0.464818	1	3.90384	TadA-8e-nCas9
GCACTCCAGCCTGGGCAACAGAG	H3K4me1	0.229318	0.297845	1	12.8607	TadA-8e-nCas9
GCACTCCAGCCTGGGCAACAGAG	H3K9me3	0.222932	0.227856	1	4.53082	TadA-8e-nCas9
GCACTCCAGCCTGGGCAACAGAG	RNAP-II	12.6797	14.562	1	16	TadA-8e-nCas9
GCACTCCAGCCTGGGCAACAGAG	TCF7L2	0.139871	0.16528	1	10.8813	TadA-8e-nCas9
GCACTCCAGCCTGGGCAACAGAG	TRIM28	0.110539	0.253362	1	16	TadA-8e-nCas9
GCACTCCAGCCTGGGCAACAGAG	ZNF274	0.133651	0.144624	1	6.33641	TadA-8e-nCas9
GCACTCCAGCCTGGGCAACAGAG	FPKM	0.732979	0.955814	1	7.22967	TadA-8e-nCas9
CAAGACCAGCCTGGACAACATGG	DNase-seq	0.0115179	0.0142541	1	14.0747	TadA-8e-nCas9
CAAGACCAGCCTGGACAACATGG	ELK4	0.130105	0.166759	1	16	TadA-8e-nCas9
CAAGACCAGCCTGGACAACATGG	H3K27ac	0.216261	0.345228	1	16	TadA-8e-nCas9
CAAGACCAGCCTGGACAACATGG	H3K36me3	0.318307	0.418299	1	11.876	TadA-8e-nCas9
CAAGACCAGCCTGGACAACATGG	H3K4me1	0.173998	0.250341	1	16	TadA-8e-nCas9
CAAGACCAGCCTGGACAACATGG	H3K9me3	0.252244	0.223527	-1	-11.1437	TadA-8e-nCas9
CAAGACCAGCCTGGACAACATGG	RNAP-II	7.97479	11.1529	1	16	TadA-8e-nCas9
CAAGACCAGCCTGGACAACATGG	TCF7L2	0.144836	0.189531	1	16	TadA-8e-nCas9
CAAGACCAGCCTGGACAACATGG	TRIM28	0.0967607	0.201064	1	16	TadA-8e-nCas9
CAAGACCAGCCTGGACAACATGG	ZNF274	0.113331	0.15215	1	16	TadA-8e-nCas9
CAAGACCAGCCTGGACAACATGG	ATAC-seq	0.271491	0.281825	1	8.16053	TadA-8e-nCas9
CAAGACCAGCCTGGACAACATGG	FPKM	0.361306	0.795084	1	10.3468	TadA-8e-nCas9
GCACTCCAGCCTGGGCGACAGAG	ELK4	0.0803221	0.0913591	1	3.96865	TadA-8e-nCas9
GCACTCCAGCCTGGGCGACAGAG	H3K27ac	0.241886	0.226346	-1	-3.11954	TadA-8e-nCas9
GCACTCCAGCCTGGGCGACAGAG	H3K36me3	0.414237	0.478708	1	4.15932	TadA-8e-nCas9
GCACTCCAGCCTGGGCGACAGAG	H3K4me1	0.223581	0.235222	1	3.42633	TadA-8e-nCas9
GCACTCCAGCCTGGGCGACAGAG	H3K9me3	0.204439	0.215002	1	5.1688	TadA-8e-nCas9
GCACTCCAGCCTGGGCGACAGAG	TCF7L2	0.11886	0.121124	1	2.95372	TadA-8e-nCas9
GCACTCCAGCCTGGGCGACAGAG	TRIM28	0.111119	0.13827	1	4.43751	TadA-8e-nCas9
GCACTCCAGCCTGGGCGACAGAG	ZNF274	0.0996723	0.125476	1	6.59371	TadA-8e-nCas9
GCACTCCAGCCTGGGCGACAGAG	ATAC-seq	0.288256	0.29782	1	2.36597	TadA-8e-nCas9
GCACTCCAGCCTGGGCGACAGAG	FPKM	0.762976	0.765008	1	3.58911	TadA-8e-nCas9
GTTGCCCAGGCTGGAGTACAGTG	TCF7L2	0.156173	0.164409	1	1.62428	TadA-8e-nCas9
GTTGCCCAGGCTGGAGTACAGTG	TRIM28	0.15659	0.40795	1	2.41915	TadA-8e-nCas9
GTACTCCAGCCTGGGCAACAGAG	DNase-seq	0.0183795	0.0217984	1	2.78928	TadA-8e-nCas9
GTACTCCAGCCTGGGCAACAGAG	H3K27ac	0.243181	0.348287	1	1.99352	TadA-8e-nCas9
GTACTCCAGCCTGGGCAACAGAG	H3K4me1	0.240798	0.289166	1	3.93108	TadA-8e-nCas9
GTACTCCAGCCTGGGCAACAGAG	RNAP-II	12.0263	16.7132	1	3.66065	TadA-8e-nCas9
GTACTCCAGCCTGGGCAACAGAG	TRIM28	0.126865	0.429307	1	2.445	TadA-8e-nCas9
GTACTCCAGCCTGGGCAACAGAG	FPKM	0.76042	2.50152	1	1.75687	TadA-8e-nCas9
CGAGACCAGCCTGGCCAACATGG	DNase-seq	0.0117029	0.0139768	1	16	TadA-8e-nCas9
CGAGACCAGCCTGGCCAACATGG	ELK4	0.110545	0.114892	1	16	TadA-8e-nCas9
CGAGACCAGCCTGGCCAACATGG	H3K27ac	0.240455	0.412132	1	16	TadA-8e-nCas9
CGAGACCAGCCTGGCCAACATGG	H3K36me3	0.421782	0.449011	1	16	TadA-8e-nCas9
CGAGACCAGCCTGGCCAACATGG	H3K4me1	0.198483	0.261261	1	16	TadA-8e-nCas9
CGAGACCAGCCTGGCCAACATGG	H3K9me3	0.197213	0.181185	-1	-12.7637	TadA-8e-nCas9
CGAGACCAGCCTGGCCAACATGG	RNAP-II	8.97483	14.3902	1	16	TadA-8e-nCas9
CGAGACCAGCCTGGCCAACATGG	TCF7L2	0.145505	0.160047	1	16	TadA-8e-nCas9
CGAGACCAGCCTGGCCAACATGG	TRIM28	0.12276	0.258778	1	16	TadA-8e-nCas9
CGAGACCAGCCTGGCCAACATGG	ZNF274	0.100036	0.104277	1	16	TadA-8e-nCas9
CGAGACCAGCCTGGCCAACATGG	ATAC-seq	0.288465	0.295264	1	16	TadA-8e-nCas9
CGAGACCAGCCTGGCCAACATGG	Methylation-of-DNA	1.33771	1.35961	1	6.76414	TadA-8e-nCas9
CGAGACCAGCCTGGCCAACATGG	FPKM	0.651079	1.05635	1	16	TadA-8e-nCas9
GCACTCCAGCCTGGGTGACAGAG	DNase-seq	0.0189893	0.0174909	-1	-1.84079	TadA-8e-nCas9
GCACTCCAGCCTGGGTGACAGAG	ELK4	0.107041	0.117757	1	3.44232	TadA-8e-nCas9
GCACTCCAGCCTGGGTGACAGAG	H3K27ac	0.233348	0.23395	1	2.30193	TadA-8e-nCas9
GCACTCCAGCCTGGGTGACAGAG	H3K36me3	0.420645	0.382932	-1	-1.3437	TadA-8e-nCas9
GCACTCCAGCCTGGGTGACAGAG	H3K4me1	0.239097	0.242282	1	2.29088	TadA-8e-nCas9
GCACTCCAGCCTGGGTGACAGAG	H3K9me3	0.220811	0.231579	1	1.51704	TadA-8e-nCas9
GCACTCCAGCCTGGGTGACAGAG	TCF7L2	0.139144	0.170593	1	5.11754	TadA-8e-nCas9
GCACTCCAGCCTGGGTGACAGAG	TRIM28	0.123765	0.0999208	-1	-2.22852	TadA-8e-nCas9
GCACTCCAGCCTGGGTGACAGAG	ZNF274	0.1312	0.13743	1	4.07556	TadA-8e-nCas9
GCACTCCAGCCTGGGCAACAAGA	ELK4	0.0875151	0.0846038	-1	-1.89348	TadA-8e-nCas9
GCACTCCAGCCTGGGCAACAAGA	H3K27ac	0.220839	0.247521	1	1.73102	TadA-8e-nCas9
GCACTCCAGCCTGGGCAACAAGA	H3K36me3	0.426101	0.439535	1	3.22715	TadA-8e-nCas9
GCACTCCAGCCTGGGCAACAAGA	H3K9me3	0.204447	0.22703	1	1.83469	TadA-8e-nCas9
GCACTCCAGCCTGGGCAACAAGA	TCF7L2	0.123081	0.120427	-1	-4.43451	TadA-8e-nCas9
GCACTCCAGCCTGGGCAACAAGA	TRIM28	0.0913338	0.0797513	-1	-1.99686	TadA-8e-nCas9
GCACTCCAGCCTGGGCAACAAGA	ZNF274	0.110996	0.10569	-1	-3.85993	TadA-8e-nCas9
GCACTCCAGCCTGGGCAACAAGA	ATAC-seq	0.287473	0.298647	1	2.80088	TadA-8e-nCas9
TGAGACCAGCCTGACCAACATGG	DNase-seq	0.0111713	0.0164856	1	2.80275	TadA-8e-nCas9
TGAGACCAGCCTGACCAACATGG	ELK4	0.101277	0.127652	1	1.62011	TadA-8e-nCas9
TGAGACCAGCCTGACCAACATGG	H3K27ac	0.246941	0.721684	1	1.99798	TadA-8e-nCas9
TGAGACCAGCCTGACCAACATGG	H3K4me1	0.205147	0.327261	1	2.17614	TadA-8e-nCas9
TGAGACCAGCCTGACCAACATGG	H3K9me3	0.195353	0.215711	1	1.66736	TadA-8e-nCas9
TGAGACCAGCCTGACCAACATGG	RNAP-II	9.39714	15.3559	1	2.0123	TadA-8e-nCas9
TGAGACCAGCCTGACCAACATGG	TRIM28	0.13139	0.538045	1	1.50448	TadA-8e-nCas9
TGAGACCAGCCTGACCAACATGG	ZNF274	0.0955573	0.102088	1	1.57045	TadA-8e-nCas9
CAAGACCAGCCTGACCAACATGG	RNAP-II	9.42537	9.63014	1	1.42653	TadA-8e-nCas9
CAAGACCAGCCTGGTCAACATGG	DNase-seq	0.0113063	0.0139919	1	5.57521	TadA-8e-nCas9
CAAGACCAGCCTGGTCAACATGG	ELK4	0.114923	0.119239	1	3.55518	TadA-8e-nCas9
CAAGACCAGCCTGGTCAACATGG	H3K27ac	0.22263	0.503287	1	5.35258	TadA-8e-nCas9
CAAGACCAGCCTGGTCAACATGG	H3K36me3	0.434767	0.550354	1	5.31263	TadA-8e-nCas9
CAAGACCAGCCTGGTCAACATGG	H3K4me1	0.20968	0.291989	1	7.56276	TadA-8e-nCas9
CAAGACCAGCCTGGTCAACATGG	RNAP-II	8.46067	13.5242	1	16	TadA-8e-nCas9
CAAGACCAGCCTGGTCAACATGG	TCF7L2	0.142012	0.151187	1	1.79958	TadA-8e-nCas9
CAAGACCAGCCTGGTCAACATGG	TRIM28	0.135982	0.272296	1	6.25026	TadA-8e-nCas9
CAAGACCAGCCTGGTCAACATGG	ZNF274	0.121972	0.111312	-1	-1.78765	TadA-8e-nCas9
CAAGACCAGCCTGGTCAACATGG	FPKM	0.549656	1.04952	1	8.0255	TadA-8e-nCas9
GAAGACCAGCCTGGCCAACATGG	DNase-seq	0.0123168	0.012556	1	4.81577	TadA-8e-nCas9
GAAGACCAGCCTGGCCAACATGG	ELK4	0.169827	0.131959	-1	-4.58597	TadA-8e-nCas9
GAAGACCAGCCTGGCCAACATGG	H3K27ac	0.240873	0.279832	1	7.96033	TadA-8e-nCas9
GAAGACCAGCCTGGCCAACATGG	H3K36me3	0.366338	0.554538	1	2.75794	TadA-8e-nCas9
GAAGACCAGCCTGGCCAACATGG	H3K4me1	0.166549	0.261687	1	9.88184	TadA-8e-nCas9
GAAGACCAGCCTGGCCAACATGG	H3K9me3	0.252719	0.191747	-1	-4.90005	TadA-8e-nCas9
GAAGACCAGCCTGGCCAACATGG	RNAP-II	9	11.0357	1	11.1457	TadA-8e-nCas9
GAAGACCAGCCTGGCCAACATGG	TCF7L2	0.172317	0.154818	-1	-6.00936	TadA-8e-nCas9
GAAGACCAGCCTGGCCAACATGG	TRIM28	0.102615	0.173592	1	9.22507	TadA-8e-nCas9
GAAGACCAGCCTGGCCAACATGG	ZNF274	0.110114	0.100097	-1	-4.8302	TadA-8e-nCas9
GAAGACCAGCCTGGCCAACATGG	ATAC-seq	0.283772	0.285678	1	3.36364	TadA-8e-nCas9
GAAGACCAGCCTGGCCAACATGG	FPKM	0.686779	0.963381	1	9.45782	TadA-8e-nCas9
TGAGACCAGCCTGGCCAACATGG	DNase-seq	0.0113942	0.0128895	1	16	TadA-8e-nCas9
TGAGACCAGCCTGGCCAACATGG	ELK4	0.112804	0.116067	1	16	TadA-8e-nCas9
TGAGACCAGCCTGGCCAACATGG	H3K27ac	0.224558	0.291298	1	16	TadA-8e-nCas9
TGAGACCAGCCTGGCCAACATGG	H3K36me3	0.397723	0.434514	1	16	TadA-8e-nCas9
TGAGACCAGCCTGGCCAACATGG	H3K4me1	0.187874	0.234409	1	16	TadA-8e-nCas9
TGAGACCAGCCTGGCCAACATGG	H3K9me3	0.215353	0.190248	-1	-16	TadA-8e-nCas9
TGAGACCAGCCTGGCCAACATGG	RNAP-II	7.32707	11.1486	1	16	TadA-8e-nCas9
TGAGACCAGCCTGGCCAACATGG	TCF7L2	0.145483	0.151942	1	16	TadA-8e-nCas9
TGAGACCAGCCTGGCCAACATGG	TRIM28	0.110772	0.176833	1	16	TadA-8e-nCas9
TGAGACCAGCCTGGCCAACATGG	ZNF274	0.106635	0.106654	1	16	TadA-8e-nCas9
TGAGACCAGCCTGGCCAACATGG	ATAC-seq	0.285231	0.294288	1	16	TadA-8e-nCas9
TGAGACCAGCCTGGCCAACATGG	Methylation-of-DNA	1.25989	1.37026	1	5.73731	TadA-8e-nCas9
TGAGACCAGCCTGGCCAACATGG	FPKM	0.475551	0.8405	1	16	TadA-8e-nCas9
GGAGACCAGCCTGGGCAACATGG	DNase-seq	0.0134664	0.0177608	1	16	TadA-8e-nCas9
GGAGACCAGCCTGGGCAACATGG	ELK4	0.158678	0.163993	1	16	TadA-8e-nCas9
GGAGACCAGCCTGGGCAACATGG	H3K27ac	0.707239	0.423986	-1	-12.7095	TadA-8e-nCas9
GGAGACCAGCCTGGGCAACATGG	H3K36me3	0.897107	0.446309	-1	-11.9182	TadA-8e-nCas9
GGAGACCAGCCTGGGCAACATGG	H3K4me1	0.299955	0.306461	1	15.532	TadA-8e-nCas9
GGAGACCAGCCTGGGCAACATGG	H3K9me3	0.240886	0.241116	1	16	TadA-8e-nCas9
GGAGACCAGCCTGGGCAACATGG	RNAP-II	15.45	13.5431	-1	-16	TadA-8e-nCas9
GGAGACCAGCCTGGGCAACATGG	TCF7L2	0.107627	0.193828	1	16	TadA-8e-nCas9
GGAGACCAGCCTGGGCAACATGG	TRIM28	0.080366	0.220925	1	16	TadA-8e-nCas9
GGAGACCAGCCTGGGCAACATGG	ZNF274	0.0912391	0.181412	1	16	TadA-8e-nCas9
GGAGACCAGCCTGGGCAACATGG	ATAC-seq	0.241255	0.303388	1	16	TadA-8e-nCas9
GGAGACCAGCCTGGGCAACATGG	FPKM	1.17648	0.951672	-1	-7.40776	TadA-8e-nCas9
CAAGAACAGCCTGGGCAACATGG	DNase-seq	0.0138222	0.0183982	1	1.34408	TadA-8e-nCas9
CAAGAACAGCCTGGGCAACATGG	H3K27ac	0.253835	0.366762	1	1.48381	TadA-8e-nCas9
CAAGAACAGCCTGGGCAACATGG	RNAP-II	6.31111	15.7901	1	4.41248	TadA-8e-nCas9
CAAGAACAGCCTGGGCAACATGG	ZNF274	0.18334	0.168899	-1	-1.62993	TadA-8e-nCas9
CAAGAACAGCCTGGGCAACATGG	FPKM	0.592877	1.52357	1	2.04688	TadA-8e-nCas9
CGAGACCAGCCTGACCAACATGG	ELK4	0.0991551	0.092788	-1	-1.64207	TadA-8e-nCas9
CGAGACCAGCCTGACCAACATGG	TCF7L2	0.141708	0.180756	1	1.86326	TadA-8e-nCas9
TGAGACCAGCCTGGGGAACATGG	ELK4	0.118073	0.216661	1	1.57432	TadA-8e-nCas9
TGAGACCAGCCTGGGGAACATGG	H3K27ac	0.260278	0.383282	1	1.30988	TadA-8e-nCas9
TGAGACCAGCCTGGGGAACATGG	H3K4me1	0.196215	0.241641	1	1.96418	TadA-8e-nCas9
TGAGACCAGCCTGGGGAACATGG	RNAP-II	9.58621	12.0323	1	1.41247	TadA-8e-nCas9
TGAGACCAGCCTGGGGAACATGG	TCF7L2	0.178171	0.237758	1	1.66142	TadA-8e-nCas9
TGAGACCAGCCTGGGGAACATGG	TRIM28	0.0416571	0.334933	1	1.98241	TadA-8e-nCas9
AGAGACCAGCCTGGCCAACATGG	DNase-seq	0.0122331	0.0132253	1	4.48326	TadA-8e-nCas9
AGAGACCAGCCTGGCCAACATGG	ELK4	0.11462	0.122535	1	5.43563	TadA-8e-nCas9
AGAGACCAGCCTGGCCAACATGG	H3K27ac	0.225178	0.300777	1	9.16449	TadA-8e-nCas9
AGAGACCAGCCTGGCCAACATGG	H3K36me3	0.415171	0.429954	1	3.7565	TadA-8e-nCas9
AGAGACCAGCCTGGCCAACATGG	H3K4me1	0.196347	0.258306	1	12.3357	TadA-8e-nCas9
AGAGACCAGCCTGGCCAACATGG	H3K9me3	0.227563	0.197498	-1	-2.94454	TadA-8e-nCas9
AGAGACCAGCCTGGCCAACATGG	RNAP-II	7.70479	10.5819	1	16	TadA-8e-nCas9
AGAGACCAGCCTGGCCAACATGG	TCF7L2	0.143764	0.156819	1	8.2902	TadA-8e-nCas9
AGAGACCAGCCTGGCCAACATGG	TRIM28	0.0963905	0.27352	1	16	TadA-8e-nCas9
AGAGACCAGCCTGGCCAACATGG	ZNF274	0.105568	0.11721	1	6.0717	TadA-8e-nCas9
AGAGACCAGCCTGGCCAACATGG	ATAC-seq	0.279326	0.30634	1	6.85486	TadA-8e-nCas9
AGAGACCAGCCTGGCCAACATGG	Methylation-of-DNA	1.25	1.5	1	1.38209	TadA-8e-nCas9
AGAGACCAGCCTGGCCAACATGG	FPKM	0.511483	0.939802	1	16	TadA-8e-nCas9
TGAGACCAGCCTGGGCAACATGG	DNase-seq	0.0151565	0.0156431	1	16	TadA-8e-nCas9
TGAGACCAGCCTGGGCAACATGG	ELK4	0.151717	0.170415	1	16	TadA-8e-nCas9
TGAGACCAGCCTGGGCAACATGG	H3K27ac	0.338543	0.338248	-1	-16	TadA-8e-nCas9
TGAGACCAGCCTGGGCAACATGG	H3K36me3	0.526246	0.445743	-1	-16	TadA-8e-nCas9
TGAGACCAGCCTGGGCAACATGG	H3K4me1	0.254729	0.276993	1	16	TadA-8e-nCas9
TGAGACCAGCCTGGGCAACATGG	H3K9me3	0.235435	0.233853	-1	-16	TadA-8e-nCas9
TGAGACCAGCCTGGGCAACATGG	RNAP-II	13.9192	12.162	-1	-16	TadA-8e-nCas9
TGAGACCAGCCTGGGCAACATGG	TCF7L2	0.217202	0.193748	-1	-16	TadA-8e-nCas9
TGAGACCAGCCTGGGCAACATGG	TRIM28	0.202789	0.210431	1	16	TadA-8e-nCas9
TGAGACCAGCCTGGGCAACATGG	ZNF274	0.184983	0.175322	-1	-16	TadA-8e-nCas9
TGAGACCAGCCTGGGCAACATGG	ATAC-seq	0.29834	0.292356	-1	-16	TadA-8e-nCas9
TGAGACCAGCCTGGGCAACATGG	FPKM	0.513431	0.787173	1	16	TadA-8e-nCas9
GCATTCCAGCCTGGGCAACAGAG	RNAP-II	13.9361	12.64	-1	-1.47502	TadA-8e-nCas9
GCATTCCAGCCTGGGCAACAGAG	TCF7L2	0.151763	0.223456	1	1.35348	TadA-8e-nCas9
GCATTCCAGCCTGGGCAACAGAG	Methylation-of-DNA	1.66667	1	-1	-1.78762	TadA-8e-nCas9
TGAGACCAGCCTGGGCAACATAG	DNase-seq	0.0146786	0.0183648	1	16	TadA-8e-nCas9
TGAGACCAGCCTGGGCAACATAG	ELK4	0.169275	0.194259	1	16	TadA-8e-nCas9
TGAGACCAGCCTGGGCAACATAG	H3K27ac	0.304184	0.342324	1	16	TadA-8e-nCas9
TGAGACCAGCCTGGGCAACATAG	H3K36me3	0.37942	0.430504	1	16	TadA-8e-nCas9
TGAGACCAGCCTGGGCAACATAG	H3K4me1	0.255501	0.298792	1	16	TadA-8e-nCas9
TGAGACCAGCCTGGGCAACATAG	H3K9me3	0.299988	0.264456	-1	-16	TadA-8e-nCas9
TGAGACCAGCCTGGGCAACATAG	RNAP-II	9.0143	12.1966	1	16	TadA-8e-nCas9
TGAGACCAGCCTGGGCAACATAG	TCF7L2	0.212599	0.229954	1	16	TadA-8e-nCas9
TGAGACCAGCCTGGGCAACATAG	TRIM28	0.155767	0.204825	1	16	TadA-8e-nCas9
TGAGACCAGCCTGGGCAACATAG	ZNF274	0.207932	0.224296	1	16	TadA-8e-nCas9
TGAGACCAGCCTGGGCAACATAG	ATAC-seq	0.285041	0.30276	1	16	TadA-8e-nCas9
TGAGACCAGCCTGGGCAACATAG	Methylation-of-DNA	1.27273	1.28205	1	1.32552	TadA-8e-nCas9
TGAGACCAGCCTGGGCAACATAG	FPKM	0.507957	0.722139	1	16	TadA-8e-nCas9
TGAAACCAGCCTGGGCAACATGG	DNase-seq	0.00985346	0.0154237	1	3.98064	TadA-8e-nCas9
TGAAACCAGCCTGGGCAACATGG	ELK4	0.145176	0.179682	1	3.45749	TadA-8e-nCas9
TGAAACCAGCCTGGGCAACATGG	H3K27ac	0.396573	0.338321	-1	-1.72355	TadA-8e-nCas9
TGAAACCAGCCTGGGCAACATGG	H3K36me3	1.77806	0.395786	-1	-1.73765	TadA-8e-nCas9
TGAAACCAGCCTGGGCAACATGG	H3K4me1	0.258175	0.266763	1	2.23414	TadA-8e-nCas9
TGAAACCAGCCTGGGCAACATGG	H3K9me3	0.250121	0.257315	1	1.32899	TadA-8e-nCas9
TGAAACCAGCCTGGGCAACATGG	RNAP-II	20.8571	11.1468	-1	-2.25349	TadA-8e-nCas9
TGAAACCAGCCTGGGCAACATGG	TCF7L2	0.25939	0.224303	-1	-1.67865	TadA-8e-nCas9
TGAAACCAGCCTGGGCAACATGG	TRIM28	0.10243	0.210241	1	2.43837	TadA-8e-nCas9
TGAAACCAGCCTGGGCAACATGG	ZNF274	0.110206	0.167985	1	3.74918	TadA-8e-nCas9
TGAAACCAGCCTGGGCAACATGG	ATAC-seq	0.330974	0.304629	-1	-2.68804	TadA-8e-nCas9
CGAGACCATCCTGGCTAACATGG	ATAC-seq	0.28521	0.282825	-1	-1.37003	TadA-8e-nCas9
TGAGACTAGCCTGGGCAACACAG	DNase-seq	0.0147802	0.0223942	1	2.19911	TadA-8e-nCas9
CGAGACCAGCCTGGTCAACATGG	DNase-seq	0.0123577	0.0137238	1	14.1855	TadA-8e-nCas9
CGAGACCAGCCTGGTCAACATGG	ELK4	0.112617	0.131865	1	10.9188	TadA-8e-nCas9
CGAGACCAGCCTGGTCAACATGG	H3K27ac	0.2113	0.300699	1	12.261	TadA-8e-nCas9
CGAGACCAGCCTGGTCAACATGG	H3K36me3	0.41409	0.49522	1	4.49226	TadA-8e-nCas9
CGAGACCAGCCTGGTCAACATGG	H3K4me1	0.180785	0.254167	1	11.0382	TadA-8e-nCas9
CGAGACCAGCCTGGTCAACATGG	H3K9me3	0.200166	0.206709	1	3.2115	TadA-8e-nCas9
CGAGACCAGCCTGGTCAACATGG	RNAP-II	8.47016	12.547	1	16	TadA-8e-nCas9
CGAGACCAGCCTGGTCAACATGG	TCF7L2	0.152383	0.154389	1	4.4132	TadA-8e-nCas9
CGAGACCAGCCTGGTCAACATGG	TRIM28	0.13393	0.260993	1	16	TadA-8e-nCas9
CGAGACCAGCCTGGTCAACATGG	ZNF274	0.107002	0.104924	-1	-2.11293	TadA-8e-nCas9
CGAGACCAGCCTGGTCAACATGG	ATAC-seq	0.279622	0.277679	-1	-3.35132	TadA-8e-nCas9
CGAGACCAGCCTGGTCAACATGG	FPKM	0.583459	0.863033	1	16	TadA-8e-nCas9
TGAGACCAGCCTGGCCAACACGG	DNase-seq	0.0108388	0.0120648	1	16	TadA-8e-nCas9
TGAGACCAGCCTGGCCAACACGG	ELK4	0.121243	0.111455	-1	-16	TadA-8e-nCas9
TGAGACCAGCCTGGCCAACACGG	H3K27ac	0.213128	0.282401	1	16	TadA-8e-nCas9
TGAGACCAGCCTGGCCAACACGG	H3K36me3	0.351201	0.463757	1	12.0057	TadA-8e-nCas9
TGAGACCAGCCTGGCCAACACGG	H3K4me1	0.203239	0.2294	1	16	TadA-8e-nCas9
TGAGACCAGCCTGGCCAACACGG	H3K9me3	0.206595	0.188367	-1	-13.15	TadA-8e-nCas9
TGAGACCAGCCTGGCCAACACGG	RNAP-II	8.00578	10.2679	1	16	TadA-8e-nCas9
TGAGACCAGCCTGGCCAACACGG	TCF7L2	0.17308	0.156767	-1	-16	TadA-8e-nCas9
TGAGACCAGCCTGGCCAACACGG	TRIM28	0.17902	0.191813	1	16	TadA-8e-nCas9
TGAGACCAGCCTGGCCAACACGG	ZNF274	0.0895728	0.109093	1	14.1488	TadA-8e-nCas9
TGAGACCAGCCTGGCCAACACGG	ATAC-seq	0.306349	0.28117	-1	-14.45	TadA-8e-nCas9
TGAGACCAGCCTGGCCAACACGG	FPKM	0.539942	0.824236	1	16	TadA-8e-nCas9
TGAGATCAGCCTGGGCAACATAG	DNase-seq	0.0184231	0.0183775	-1	-1.8169	TadA-8e-nCas9
TGAGATCAGCCTGGGCAACATAG	H3K27ac	0.30315	0.598069	1	1.48675	TadA-8e-nCas9
TGAGATCAGCCTGGGCAACATAG	RNAP-II	10.5709	13.5807	1	1.53086	TadA-8e-nCas9
TGAGATCAGCCTGGGCAACATAG	TCF7L2	0.191255	0.360138	1	2.61672	TadA-8e-nCas9
TGAGATCAGCCTGGGCAACATAG	TRIM28	0.222137	0.327408	1	2.09164	TadA-8e-nCas9
TGAGATCAGCCTGGGCAACATAG	FPKM	0.67172	0.876388	1	2.05066	TadA-8e-nCas9
ACACTCCAGCCTGGGCAACAGAG	DNase-seq	0.01918	0.0406638	1	2.23097	TadA-8e-nCas9
ACACTCCAGCCTGGGCAACAGAG	ELK4	0.128242	0.129209	1	1.97416	TadA-8e-nCas9
ACACTCCAGCCTGGGCAACAGAG	H3K27ac	0.264851	0.688669	1	2.33175	TadA-8e-nCas9
ACACTCCAGCCTGGGCAACAGAG	H3K4me1	0.243683	0.395252	1	3.44889	TadA-8e-nCas9
ACACTCCAGCCTGGGCAACAGAG	RNAP-II	12.4728	18.0395	1	3.17756	TadA-8e-nCas9
ACACTCCAGCCTGGGCAACAGAG	TRIM28	0.120908	0.251458	1	2.88514	TadA-8e-nCas9
GCACTCCAGCCTGGGAGACAGAG	TCF7L2	0.137863	0.257949	1	1.6096	TadA-8e-nCas9
GCACTCCAGCCTGGGAGACAGAG	ZNF274	0.130107	0.142557	1	1.45178	TadA-8e-nCas9
CAAGACCATCCTGGCTAACACGG	H3K27ac	0.204228	0.220107	1	3.0995	TadA-8e-nCas9
CAAGACCATCCTGGCTAACACGG	TRIM28	0.0870445	0.0600904	-1	-1.98328	TadA-8e-nCas9
CAAGACCATCCTGGCTAACACGG	ATAC-seq	0.283034	0.306565	1	2.26311	TadA-8e-nCas9
GGAGACCAGCCTGGGCAACATAG	DNase-seq	0.0156139	0.0212023	1	13.4139	TadA-8e-nCas9
GGAGACCAGCCTGGGCAACATAG	ELK4	0.155381	0.183698	1	12.3434	TadA-8e-nCas9
GGAGACCAGCCTGGGCAACATAG	H3K27ac	0.311604	0.576217	1	8.69421	TadA-8e-nCas9
GGAGACCAGCCTGGGCAACATAG	H3K36me3	0.50576	0.420351	-1	-6.08097	TadA-8e-nCas9
GGAGACCAGCCTGGGCAACATAG	H3K4me1	0.268815	0.384251	1	10.1962	TadA-8e-nCas9
GGAGACCAGCCTGGGCAACATAG	H3K9me3	0.27599	0.278003	1	6.03665	TadA-8e-nCas9
GGAGACCAGCCTGGGCAACATAG	RNAP-II	11.9868	15.5	1	13.9212	TadA-8e-nCas9
GGAGACCAGCCTGGGCAACATAG	TCF7L2	0.219649	0.239705	1	8.79847	TadA-8e-nCas9
GGAGACCAGCCTGGGCAACATAG	TRIM28	0.0953187	0.252109	1	16	TadA-8e-nCas9
GGAGACCAGCCTGGGCAACATAG	ZNF274	0.159751	0.219376	1	9.76178	TadA-8e-nCas9
GGAGACCAGCCTGGGCAACATAG	ATAC-seq	0.268502	0.321254	1	9.38358	TadA-8e-nCas9
GGAGACCAGCCTGGGCAACATAG	FPKM	0.87511	0.677351	-1	-7.8247	TadA-8e-nCas9
CAAGACCAGCCTGGGCAACATGA	DNase-seq	0.015496	0.0162787	1	3.42898	TadA-8e-nCas9
CAAGACCAGCCTGGGCAACATGA	ELK4	0.188402	0.17833	-1	-3.48501	TadA-8e-nCas9
CAAGACCAGCCTGGGCAACATGA	H3K27ac	0.238787	0.326028	1	4.76349	TadA-8e-nCas9
CAAGACCAGCCTGGGCAACATGA	H3K36me3	0.400869	0.464839	1	2.93783	TadA-8e-nCas9
CAAGACCAGCCTGGGCAACATGA	H3K4me1	0.237942	0.275792	1	4.34413	TadA-8e-nCas9
CAAGACCAGCCTGGGCAACATGA	H3K9me3	0.240175	0.24484	1	3.84896	TadA-8e-nCas9
CAAGACCAGCCTGGGCAACATGA	RNAP-II	9.03378	12.6973	1	9.47688	TadA-8e-nCas9
CAAGACCAGCCTGGGCAACATGA	TCF7L2	0.177267	0.191988	1	5.05759	TadA-8e-nCas9
CAAGACCAGCCTGGGCAACATGA	TRIM28	0.172186	0.269677	1	6.79036	TadA-8e-nCas9
CAAGACCAGCCTGGGCAACATGA	ZNF274	0.182837	0.187447	1	1.63842	TadA-8e-nCas9
CAAGACCAGCCTGGGCAACATGA	ATAC-seq	0.255806	0.281808	1	6.3571	TadA-8e-nCas9
CAAGACCAGCCTGGGCAACATGA	FPKM	0.586866	0.950596	1	6.79996	TadA-8e-nCas9
CGAGACCAGCCTGGCCAATATGG	TRIM28	0.126169	0.153582	1	2.1095	TadA-8e-nCas9
CGAGACCAGCCTGGCCAATATGG	ZNF274	0.0971336	0.0981878	1	1.46922	TadA-8e-nCas9
CGAGACCAGCCTGGGCAACATAG	DNase-seq	0.0154631	0.0199096	1	16	TadA-8e-nCas9
CGAGACCAGCCTGGGCAACATAG	ELK4	0.148844	0.189535	1	16	TadA-8e-nCas9
CGAGACCAGCCTGGGCAACATAG	H3K27ac	0.297049	0.464492	1	16	TadA-8e-nCas9
CGAGACCAGCCTGGGCAACATAG	H3K36me3	0.45993	0.4394	-1	-5.58747	TadA-8e-nCas9
CGAGACCAGCCTGGGCAACATAG	H3K4me1	0.239708	0.319664	1	16	TadA-8e-nCas9
CGAGACCAGCCTGGGCAACATAG	H3K9me3	0.268035	0.25505	-1	-12.3799	TadA-8e-nCas9
CGAGACCAGCCTGGGCAACATAG	RNAP-II	10.5361	14.0376	1	16	TadA-8e-nCas9
CGAGACCAGCCTGGGCAACATAG	TCF7L2	0.21667	0.255804	1	16	TadA-8e-nCas9
CGAGACCAGCCTGGGCAACATAG	TRIM28	0.105023	0.237076	1	16	TadA-8e-nCas9
CGAGACCAGCCTGGGCAACATAG	ZNF274	0.208934	0.205518	-1	-14.5778	TadA-8e-nCas9
CGAGACCAGCCTGGGCAACATAG	ATAC-seq	0.271055	0.291693	1	9.71471	TadA-8e-nCas9
CGAGACCAGCCTGGGCAACATAG	Methylation-of-DNA	1.16667	1.48485	1	1.67087	TadA-8e-nCas9
CGAGACCAGCCTGGGCAACATAG	FPKM	0.606405	0.78788	1	12.9237	TadA-8e-nCas9
CGAGACCACCCTGGGCAACATGG	H3K27ac	0.0733475	0.242472	1	2.07104	TadA-8e-nCas9
CGAGACCACCCTGGGCAACATGG	H3K4me1	0.166714	0.219001	1	1.43287	TadA-8e-nCas9
CGAGACCACCCTGGGCAACATGG	H3K9me3	0.247155	0.191124	-1	-1.89511	TadA-8e-nCas9
CGAGACCACCCTGGGCAACATGG	RNAP-II	39	15.3413	-1	-2.68473	TadA-8e-nCas9
CGAGACCACCCTGGGCAACATGG	TCF7L2	0.054314	0.137039	1	1.48694	TadA-8e-nCas9
CGAGACCACCCTGGGCAACATGG	TRIM28	0.00821167	0.193929	1	2.79503	TadA-8e-nCas9
CGAGACCACCCTGGGCAACATGG	FPKM	0.865752	0.731651	-1	-1.84106	TadA-8e-nCas9
CGAGACCAGCCTGGGCAATATGG	DNase-seq	0.0125408	0.0161563	1	5.00335	TadA-8e-nCas9
CGAGACCAGCCTGGGCAATATGG	ELK4	0.0757046	0.175845	1	9.60074	TadA-8e-nCas9
CGAGACCAGCCTGGGCAATATGG	H3K27ac	0.250575	0.329392	1	5.70615	TadA-8e-nCas9
CGAGACCAGCCTGGGCAATATGG	H3K36me3	0.871291	0.473207	-1	-4.1542	TadA-8e-nCas9
CGAGACCAGCCTGGGCAATATGG	H3K4me1	0.224816	0.26093	1	8.46137	TadA-8e-nCas9
CGAGACCAGCCTGGGCAATATGG	H3K9me3	0.211104	0.239226	1	6.78087	TadA-8e-nCas9
CGAGACCAGCCTGGGCAATATGG	RNAP-II	12.9286	11.7004	-1	-7.6846	TadA-8e-nCas9
CGAGACCAGCCTGGGCAATATGG	TCF7L2	0.0884371	0.183782	1	9.96858	TadA-8e-nCas9
CGAGACCAGCCTGGGCAATATGG	TRIM28	0.0506173	0.31995	1	11.5629	TadA-8e-nCas9
CGAGACCAGCCTGGGCAATATGG	ZNF274	0.20297	0.158902	-1	-7.41514	TadA-8e-nCas9
CGAGACCAGCCTGGGCAATATGG	ATAC-seq	0.243449	0.267688	1	5.86396	TadA-8e-nCas9
CGAGACCAGCCTGGGCAATATGG	FPKM	0.110211	0.849859	1	4.39158	TadA-8e-nCas9
CAAGACCAGCCTGGGTAACATGG	DNase-seq	0.0144152	0.0149734	1	2.75349	TadA-8e-nCas9
CAAGACCAGCCTGGGTAACATGG	ELK4	0.28818	0.176302	-1	-4.06577	TadA-8e-nCas9
CAAGACCAGCCTGGGTAACATGG	H3K27ac	0.172868	0.28871	1	6.92063	TadA-8e-nCas9
CAAGACCAGCCTGGGTAACATGG	H3K36me3	0.218457	0.536154	1	5.99434	TadA-8e-nCas9
CAAGACCAGCCTGGGTAACATGG	H3K4me1	0.272163	0.238887	-1	-4.31786	TadA-8e-nCas9
CAAGACCAGCCTGGGTAACATGG	H3K9me3	0.259732	0.243411	-1	-2.17951	TadA-8e-nCas9
CAAGACCAGCCTGGGTAACATGG	RNAP-II	8.9697	11.4476	1	7.57895	TadA-8e-nCas9
CAAGACCAGCCTGGGTAACATGG	TCF7L2	0.190914	0.195821	1	4.53366	TadA-8e-nCas9
CAAGACCAGCCTGGGTAACATGG	TRIM28	0.485915	0.193462	-1	-7.04422	TadA-8e-nCas9
CAAGACCAGCCTGGGTAACATGG	ZNF274	0.226015	0.191481	-1	-2.42562	TadA-8e-nCas9
CAAGACCAGCCTGGGTAACATGG	ATAC-seq	0.279208	0.288663	1	3.20633	TadA-8e-nCas9
CAAGACCAGCCTGGGTAACATGG	FPKM	0.344444	0.87488	1	3.02437	TadA-8e-nCas9
CAACACCAGCCTGGGCAACATGG	DNase-seq	0.01269	0.0184327	1	3.83338	TadA-8e-nCas9
CAACACCAGCCTGGGCAACATGG	H3K27ac	0.357507	0.370016	1	1.31567	TadA-8e-nCas9
CAACACCAGCCTGGGCAACATGG	H3K4me1	0.285168	0.390901	1	3.23912	TadA-8e-nCas9
CAACACCAGCCTGGGCAACATGG	RNAP-II	11.6341	12.8696	1	2.72149	TadA-8e-nCas9
CAACACCAGCCTGGGCAACATGG	TCF7L2	0.211477	0.302628	1	3.02217	TadA-8e-nCas9
CAACACCAGCCTGGGCAACATGG	TRIM28	0.146541	0.237278	1	1.30543	TadA-8e-nCas9
CAACACCAGCCTGGGCAACATGG	FPKM	0.360619	0.787129	1	1.48612	TadA-8e-nCas9
CAAGACCAGCCTGGGCAACATGG	DNase-seq	0.0174781	0.0154787	-1	-16	TadA-8e-nCas9
CAAGACCAGCCTGGGCAACATGG	ELK4	0.156677	0.170451	1	16	TadA-8e-nCas9
CAAGACCAGCCTGGGCAACATGG	H3K27ac	0.727196	0.325953	-1	-16	TadA-8e-nCas9
CAAGACCAGCCTGGGCAACATGG	H3K36me3	0.363565	0.44013	1	16	TadA-8e-nCas9
CAAGACCAGCCTGGGCAACATGG	H3K4me1	0.318756	0.266986	-1	-16	TadA-8e-nCas9
CAAGACCAGCCTGGGCAACATGG	H3K9me3	0.237973	0.241222	1	16	TadA-8e-nCas9
CAAGACCAGCCTGGGCAACATGG	RNAP-II	13.4512	11.5868	-1	-16	TadA-8e-nCas9
CAAGACCAGCCTGGGCAACATGG	TCF7L2	0.244601	0.201679	-1	-16	TadA-8e-nCas9
CAAGACCAGCCTGGGCAACATGG	TRIM28	0.247738	0.194587	-1	-16	TadA-8e-nCas9
CAAGACCAGCCTGGGCAACATGG	ZNF274	0.193071	0.171101	-1	-16	TadA-8e-nCas9
CAAGACCAGCCTGGGCAACATGG	ATAC-seq	0.252668	0.294294	1	16	TadA-8e-nCas9
CAAGACCAGCCTGGGCAACATGG	FPKM	0.83036	0.715046	-1	-16	TadA-8e-nCas9
TGAGACCAGCCTGGGCAACACGG	DNase-seq	0.0197069	0.0157487	-1	-5.22731	TadA-8e-nCas9
TGAGACCAGCCTGGGCAACACGG	ELK4	0.253061	0.152713	-1	-4.95749	TadA-8e-nCas9
TGAGACCAGCCTGGGCAACACGG	H3K27ac	0.204492	0.320982	1	2.79005	TadA-8e-nCas9
TGAGACCAGCCTGGGCAACACGG	H3K36me3	0.529893	0.39067	-1	-2.2391	TadA-8e-nCas9
TGAGACCAGCCTGGGCAACACGG	H3K4me1	0.289752	0.326851	1	4.60047	TadA-8e-nCas9
TGAGACCAGCCTGGGCAACACGG	H3K9me3	0.139972	0.208093	1	3.00702	TadA-8e-nCas9
TGAGACCAGCCTGGGCAACACGG	RNAP-II	8.125	13.6396	1	5.62048	TadA-8e-nCas9
TGAGACCAGCCTGGGCAACACGG	TCF7L2	0.11655	0.200052	1	4.10303	TadA-8e-nCas9
TGAGACCAGCCTGGGCAACACGG	TRIM28	0.202017	0.25914	1	4.80915	TadA-8e-nCas9
TGAGACCAGCCTGGGCAACACGG	ZNF274	0.0970714	0.173896	1	5.44768	TadA-8e-nCas9
TGAGACCAGCCTGGGCAACACGG	ATAC-seq	0.271283	0.295729	1	2.35138	TadA-8e-nCas9
TGAGACCAGCCTGGGCAACACGG	FPKM	0.581493	0.950324	1	1.54191	TadA-8e-nCas9
TGAGACCAGTCTGGGCAACATAG	DNase-seq	0.0179039	0.019141	1	2.8235	TadA-8e-nCas9
TGAGACCAGTCTGGGCAACATAG	ELK4	0.204775	0.200647	-1	-2.00877	TadA-8e-nCas9
TGAGACCAGTCTGGGCAACATAG	H3K36me3	0.350193	0.441175	1	1.38054	TadA-8e-nCas9
TGAGACCAGTCTGGGCAACATAG	H3K4me1	0.255436	0.390319	1	3.00277	TadA-8e-nCas9
TGAGACCAGTCTGGGCAACATAG	RNAP-II	10.8037	14.4474	1	1.5687	TadA-8e-nCas9
TGAGACCAGTCTGGGCAACATAG	TCF7L2	0.229076	0.281365	1	2.67703	TadA-8e-nCas9
TGAGACCAGTCTGGGCAACATAG	TRIM28	0.106943	0.357804	1	6.17155	TadA-8e-nCas9
TGAGACCAGTCTGGGCAACATAG	FPKM	0.478779	0.683321	1	2.35302	TadA-8e-nCas9
CGAGACCAGCCTGGGCAACATGG	DNase-seq	0.0163694	0.0150411	-1	-16	TadA-8e-nCas9
CGAGACCAGCCTGGGCAACATGG	ELK4	0.124325	0.159033	1	16	TadA-8e-nCas9
CGAGACCAGCCTGGGCAACATGG	H3K27ac	0.405763	0.346883	-1	-16	TadA-8e-nCas9
CGAGACCAGCCTGGGCAACATGG	H3K36me3	0.439709	0.415101	-1	-16	TadA-8e-nCas9
CGAGACCAGCCTGGGCAACATGG	H3K4me1	0.338816	0.260284	-1	-16	TadA-8e-nCas9
CGAGACCAGCCTGGGCAACATGG	H3K9me3	0.254829	0.227594	-1	-16	TadA-8e-nCas9
CGAGACCAGCCTGGGCAACATGG	RNAP-II	8.82653	13.1054	1	16	TadA-8e-nCas9
CGAGACCAGCCTGGGCAACATGG	TCF7L2	0.193691	0.200217	1	16	TadA-8e-nCas9
CGAGACCAGCCTGGGCAACATGG	TRIM28	0.182139	0.240143	1	16	TadA-8e-nCas9
CGAGACCAGCCTGGGCAACATGG	ZNF274	0.114071	0.14838	1	16	TadA-8e-nCas9
CGAGACCAGCCTGGGCAACATGG	ATAC-seq	0.294291	0.279734	-1	-16	TadA-8e-nCas9
CGAGACCAGCCTGGGCAACATGG	Methylation-of-DNA	2	1.43182	-1	-1.38822	TadA-8e-nCas9
CGAGACCAGCCTGGGCAACATGG	FPKM	0.726594	0.718703	-1	-16	TadA-8e-nCas9
CAAGACCAGCCTGGGCAACACGG	DNase-seq	0.0125407	0.0165731	1	8.01188	TadA-8e-nCas9
[truncated: 5,479 more rows]

## Sheet: Supplementary Table S6
Supplementary Table S6: Effects of epigenetic features and chromatin accessibility on off-target activity of site 6
[truncated: 1,428 more rows]

[truncated: 4 more sheets: Supplementary Table S7, Supplementary Table S8, Supplementary Table S9, Supplementary Table S10]
